# Supplementary material for: Comparative physicochemical, hormonal, transcriptomic and proteomic analyses provide new insights into the formation mechanism of two chemotypes of Pogostemon cablin
Source: PLoS One. 2023 Sep 22;18(9):e0290402. doi: 10.1371/journal.pone.0290402 (PMC10516424; doi:10.1371/journal.pone.0290402)
Supplement: S1 File — (XLSX) [file pone.0290402.s003.xlsx]

## Sheet: enrichment-go-cor-down-Total
id	term	category	ListHits	ListTotal	PopHits	PopTotal	pval	padj	Enrichment_score	Gene
GO:0010333	terpene synthase activity	molecular_function	1	27	1	3857	0	0	142.852	TRINITY_DN19381_c0_g1_i1:TRINITY_DN19381_c0_g1_i1
GO:0004512	inositol-3-phosphate synthase activity	molecular_function	1	27	1	3857	0	0	142.852	TRINITY_DN24947_c0_g2_i1:TRINITY_DN24947_c0_g2_i1
GO:0009821	alkaloid biosynthetic process	biological_process	1	27	1	3857	0	0	142.852	TRINITY_DN33846_c0_g2_i4:TRINITY_DN33846_c0_g2_i4
GO:0050247	raucaffricine beta-glucosidase activity	molecular_function	1	27	1	3857	0	0	142.852	TRINITY_DN33846_c0_g2_i4:TRINITY_DN33846_c0_g2_i4
GO:0050506	vomilenine glucosyltransferase activity	molecular_function	1	27	1	3857	0	0	142.852	TRINITY_DN33846_c0_g2_i4:TRINITY_DN33846_c0_g2_i4
GO:0004866	endopeptidase inhibitor activity	molecular_function	6	27	13	3857	5.91722e-13	6.41032e-12	65.9316	TRINITY_DN24488_c2_g1_i1:TRINITY_DN24488_c2_g1_i1; TRINITY_DN24488_c2_g4_i1:TRINITY_DN24488_c2_g4_i1; TRINITY_DN24488_c2_g5_i1:TRINITY_DN24488_c2_g5_i1; TRINITY_DN28922_c0_g1_i1:TRINITY_DN28922_c0_g1_i1; TRINITY_DN29780_c0_g4_i1:TRINITY_DN29780_c0_g4_i1; TRINITY_DN31667_c0_g2_i1:TRINITY_DN31667_c0_g2_i1
GO:0005537	mannose binding	molecular_function	4	27	7	3857	2.36684e-10	2.19778e-09	81.6296	TRINITY_DN17436_c1_g1_i1:TRINITY_DN17436_c1_g1_i1; TRINITY_DN18145_c0_g1_i2:TRINITY_DN18145_c0_g1_i2; TRINITY_DN21700_c4_g5_i1:TRINITY_DN21700_c4_g5_i1; TRINITY_DN21700_c4_g7_i2:TRINITY_DN21700_c4_g7_i2
GO:0010597	green leaf volatile biosynthetic process	biological_process	2	27	5	3857	3.03249e-06	2.4639e-05	57.1407	TRINITY_DN32269_c1_g1_i3:TRINITY_DN32269_c1_g1_i3; TRINITY_DN34347_c0_g1_i2:TRINITY_DN34347_c0_g1_i2
GO:0016165	linoleate 13S-lipoxygenase activity	molecular_function	2	27	6	3857	6.03667e-06	4.35982e-05	47.6173	TRINITY_DN32269_c1_g1_i3:TRINITY_DN32269_c1_g1_i3; TRINITY_DN34347_c0_g1_i2:TRINITY_DN34347_c0_g1_i2
GO:0004867	serine-type endopeptidase inhibitor activity	molecular_function	2	27	10	3857	3.55484e-05	0.000219147	28.5704	TRINITY_DN28922_c1_g1_i1:TRINITY_DN28922_c1_g1_i1; TRINITY_DN41185_c0_g1_i1:TRINITY_DN41185_c0_g1_i1
GO:0016298	lipase activity	molecular_function	1	27	2	3857	4.72009e-05	0.000219147	71.4259	TRINITY_DN22013_c0_g1_i2:TRINITY_DN22013_c0_g1_i2
GO:0080031	methyl salicylate esterase activity	molecular_function	1	27	2	3857	4.72009e-05	0.000219147	71.4259	TRINITY_DN22013_c0_g1_i2:TRINITY_DN22013_c0_g1_i2
GO:0008134	transcription factor binding	molecular_function	1	27	2	3857	4.72009e-05	0.000219147	71.4259	TRINITY_DN23423_c0_g2_i2:TRINITY_DN23423_c0_g2_i2
GO:0016846	carbon-sulfur lyase activity	molecular_function	1	27	2	3857	4.72009e-05	0.000219147	71.4259	TRINITY_DN25317_c0_g1_i18:TRINITY_DN25317_c0_g1_i18
GO:0080110	sporopollenin biosynthetic process	biological_process	1	27	3	3857	0.000140991	0.000610959	47.6173	TRINITY_DN26456_c0_g2_i2:TRINITY_DN26456_c0_g2_i2
GO:0031408	oxylipin biosynthetic process	biological_process	2	27	18	3857	0.000232853	0.000912478	15.8724	TRINITY_DN32269_c1_g1_i3:TRINITY_DN32269_c1_g1_i3; TRINITY_DN34347_c0_g1_i2:TRINITY_DN34347_c0_g1_i2
GO:0006021	inositol biosynthetic process	biological_process	1	27	4	3857	0.000280762	0.000912478	35.713	TRINITY_DN24947_c0_g2_i1:TRINITY_DN24947_c0_g2_i1
GO:0008654	phospholipid biosynthetic process	biological_process	1	27	4	3857	0.000280762	0.000912478	35.713	TRINITY_DN24947_c0_g2_i1:TRINITY_DN24947_c0_g2_i1
GO:0043086	negative regulation of catalytic activity	biological_process	1	27	4	3857	0.000280762	0.000912478	35.713	TRINITY_DN25039_c0_g1_i1:TRINITY_DN25039_c0_g1_i1
GO:0008878	glucose-1-phosphate adenylyltransferase activity	molecular_function	1	27	4	3857	0.000280762	0.000912478	35.713	TRINITY_DN29970_c0_g1_i7:TRINITY_DN29970_c0_g1_i7
GO:0009862	systemic acquired resistance, salicylic acid mediated signaling pathway	biological_process	1	27	5	3857	0.000465916	0.00126185	28.5704	TRINITY_DN22013_c0_g1_i2:TRINITY_DN22013_c0_g1_i2
GO:0071669	plant-type cell wall organization or biogenesis	biological_process	1	27	5	3857	0.000465916	0.00126185	28.5704	TRINITY_DN25039_c0_g1_i1:TRINITY_DN25039_c0_g1_i1
GO:0005978	glycogen biosynthetic process	biological_process	1	27	5	3857	0.000465916	0.00126185	28.5704	TRINITY_DN29970_c0_g1_i7:TRINITY_DN29970_c0_g1_i7
GO:0009827	plant-type cell wall modification	biological_process	1	27	5	3857	0.000465916	0.00126185	28.5704	TRINITY_DN36628_c2_g3_i1:TRINITY_DN36628_c2_g3_i1
GO:0008483	transaminase activity	molecular_function	1	27	6	3857	0.000695855	0.00173964	23.8086	TRINITY_DN25317_c0_g1_i18:TRINITY_DN25317_c0_g1_i18
GO:0010584	pollen exine formation	biological_process	1	27	6	3857	0.000695855	0.00173964	23.8086	TRINITY_DN26456_c0_g2_i2:TRINITY_DN26456_c0_g2_i2
GO:0005615	extracellular space	cellular_component	2	27	27	3857	0.000800311	0.00192668	10.5816	TRINITY_DN28922_c1_g1_i1:TRINITY_DN28922_c1_g1_i1; TRINITY_DN41185_c0_g1_i1:TRINITY_DN41185_c0_g1_i1
GO:0004857	enzyme inhibitor activity	molecular_function	1	27	7	3857	0.000969991	0.00217412	20.4074	TRINITY_DN25039_c0_g1_i1:TRINITY_DN25039_c0_g1_i1
GO:0046148	pigment biosynthetic process	biological_process	1	27	7	3857	0.000969991	0.00217412	20.4074	TRINITY_DN27689_c0_g3_i2:TRINITY_DN27689_c0_g3_i2
GO:0048316	seed development	biological_process	1	27	8	3857	0.00128774	0.0027001	17.8565	TRINITY_DN26456_c0_g2_i2:TRINITY_DN26456_c0_g2_i2
GO:0004097	catechol oxidase activity	molecular_function	1	27	8	3857	0.00128774	0.0027001	17.8565	TRINITY_DN27689_c0_g3_i2:TRINITY_DN27689_c0_g3_i2
GO:0046910	pectinesterase inhibitor activity	molecular_function	1	27	10	3857	0.00205177	0.00416765	14.2852	TRINITY_DN25039_c0_g1_i1:TRINITY_DN25039_c0_g1_i1
GO:0016114	terpenoid biosynthetic process	biological_process	1	27	11	3857	0.0024969	0.00491814	12.9865	TRINITY_DN19381_c0_g1_i1:TRINITY_DN19381_c0_g1_i1
GO:0008236	serine-type peptidase activity	molecular_function	1	27	13	3857	0.00351061	0.00671146	10.9886	TRINITY_DN36628_c2_g3_i1:TRINITY_DN36628_c2_g3_i1
GO:0003993	acid phosphatase activity	molecular_function	1	27	14	3857	0.00407808	0.00697566	10.2037	TRINITY_DN23423_c0_g2_i2:TRINITY_DN23423_c0_g2_i2
GO:0016616	oxidoreductase activity, acting on the CH-OH group of donors, NAD or NADP as acceptor	molecular_function	1	27	14	3857	0.00407808	0.00697566	10.2037	TRINITY_DN26456_c0_g2_i2:TRINITY_DN26456_c0_g2_i2
GO:0009501	amyloplast	cellular_component	1	27	14	3857	0.00407808	0.00697566	10.2037	TRINITY_DN29970_c0_g1_i7:TRINITY_DN29970_c0_g1_i7
GO:0019252	starch biosynthetic process	biological_process	1	27	14	3857	0.00407808	0.00697566	10.2037	TRINITY_DN29970_c0_g1_i7:TRINITY_DN29970_c0_g1_i7
GO:0009753	response to jasmonic acid	biological_process	1	27	15	3857	0.00468521	0.00780869	9.52346	TRINITY_DN23423_c0_g2_i2:TRINITY_DN23423_c0_g2_i2
GO:0046872	metal ion binding	molecular_function	7	27	431	3857	0.00739563	0.0120179	2.3201	TRINITY_DN17436_c1_g1_i1:TRINITY_DN17436_c1_g1_i1; TRINITY_DN18145_c0_g1_i2:TRINITY_DN18145_c0_g1_i2; TRINITY_DN21700_c4_g5_i1:TRINITY_DN21700_c4_g5_i1; TRINITY_DN21700_c4_g7_i2:TRINITY_DN21700_c4_g7_i2; TRINITY_DN27689_c0_g3_i2:TRINITY_DN27689_c0_g3_i2; TRINITY_DN32269_c1_g1_i3:TRINITY_DN32269_c1_g1_i3; TRINITY_DN34347_c0_g1_i2:TRINITY_DN34347_c0_g1_i2
GO:0045735	nutrient reservoir activity	molecular_function	1	27	23	3857	0.0109068	0.0168795	6.21095	TRINITY_DN23423_c0_g2_i2:TRINITY_DN23423_c0_g2_i2
GO:0050662	coenzyme binding	molecular_function	1	27	23	3857	0.0109068	0.0168795	6.21095	TRINITY_DN26456_c0_g2_i2:TRINITY_DN26456_c0_g2_i2
GO:0016705	oxidoreductase activity, acting on paired donors, with incorporation or reduction of molecular oxygen	molecular_function	1	27	29	3857	0.0170571	0.0257841	4.92593	TRINITY_DN30881_c0_g2_i1:TRINITY_DN30881_c0_g2_i1
GO:0009534	chloroplast thylakoid	cellular_component	2	27	86	3857	0.0212815	0.0314387	3.32214	TRINITY_DN32269_c1_g1_i3:TRINITY_DN32269_c1_g1_i3; TRINITY_DN34347_c0_g1_i2:TRINITY_DN34347_c0_g1_i2
GO:0004497	monooxygenase activity	molecular_function	1	27	33	3857	0.0218055	0.0314968	4.32884	TRINITY_DN30881_c0_g2_i1:TRINITY_DN30881_c0_g2_i1
GO:0030246	carbohydrate binding	molecular_function	1	27	36	3857	0.0256858	0.0362951	3.96811	TRINITY_DN23918_c1_g1_i5:TRINITY_DN23918_c1_g1_i5
GO:0009543	chloroplast thylakoid lumen	cellular_component	1	27	40	3857	0.031262	0.0432347	3.5713	TRINITY_DN27689_c0_g3_i2:TRINITY_DN27689_c0_g3_i2
GO:0009555	pollen development	biological_process	1	27	41	3857	0.0327251	0.0443152	3.48419	TRINITY_DN26456_c0_g2_i2:TRINITY_DN26456_c0_g2_i2
GO:0004252	serine-type endopeptidase activity	molecular_function	1	27	50	3857	0.0470474	0.0624099	2.85704	TRINITY_DN36628_c2_g3_i1:TRINITY_DN36628_c2_g3_i1
GO:0005506	iron ion binding	molecular_function	1	27	54	3857	0.054032	0.0702416	2.6454	TRINITY_DN30881_c0_g2_i1:TRINITY_DN30881_c0_g2_i1
GO:0000287	magnesium ion binding	molecular_function	1	27	62	3857	0.0690179	0.087964	2.30406	TRINITY_DN19381_c0_g1_i1:TRINITY_DN19381_c0_g1_i1
GO:0005975	carbohydrate metabolic process	biological_process	1	27	75	3857	0.09587	0.119837	1.90469	TRINITY_DN33846_c0_g2_i4:TRINITY_DN33846_c0_g2_i4
GO:0006952	defense response	biological_process	1	27	77	3857	0.100239	0.122934	1.85522	TRINITY_DN23423_c0_g2_i2:TRINITY_DN23423_c0_g2_i2
GO:0020037	heme binding	molecular_function	1	27	90	3857	0.129917	0.156382	1.58724	TRINITY_DN30881_c0_g2_i1:TRINITY_DN30881_c0_g2_i1
GO:0016491	oxidoreductase activity	molecular_function	1	27	93	3857	0.137042	0.161959	1.53604	TRINITY_DN26456_c0_g2_i2:TRINITY_DN26456_c0_g2_i2
GO:0048046	apoplast	cellular_component	1	27	137	3857	0.248757	0.288735	1.04271	TRINITY_DN25039_c0_g1_i1:TRINITY_DN25039_c0_g1_i1
GO:0009570	chloroplast stroma	cellular_component	2	27	307	3857	0.365226	0.416486	0.930631	TRINITY_DN32269_c1_g1_i3:TRINITY_DN32269_c1_g1_i3; TRINITY_DN34347_c0_g1_i2:TRINITY_DN34347_c0_g1_i2
GO:0005783	endoplasmic reticulum	cellular_component	1	27	198	3857	0.407268	0.456421	0.721474	TRINITY_DN26456_c0_g2_i2:TRINITY_DN26456_c0_g2_i2
GO:0005773	vacuole	cellular_component	1	27	207	3857	0.429668	0.473363	0.690106	TRINITY_DN23423_c0_g2_i2:TRINITY_DN23423_c0_g2_i2
GO:0016020	membrane	cellular_component	1	27	297	3857	0.627158	0.679421	0.480983	TRINITY_DN36628_c2_g3_i1:TRINITY_DN36628_c2_g3_i1
GO:0005737	cytoplasm	cellular_component	2	27	620	3857	0.83309	0.887719	0.460812	TRINITY_DN19381_c0_g1_i1:TRINITY_DN19381_c0_g1_i1; TRINITY_DN24947_c0_g2_i1:TRINITY_DN24947_c0_g2_i1
GO:0016021	integral component of membrane	cellular_component	1	27	507	3857	0.887649	0.916315	0.281759	TRINITY_DN25317_c0_g1_i18:TRINITY_DN25317_c0_g1_i18
GO:0005524	ATP binding	molecular_function	1	27	525	3857	0.8997	0.916315	0.272099	TRINITY_DN29970_c0_g1_i7:TRINITY_DN29970_c0_g1_i7
GO:0005634	nucleus	cellular_component	1	27	529	3857	0.902217	0.916315	0.270041	TRINITY_DN26456_c0_g2_i2:TRINITY_DN26456_c0_g2_i2
GO:0009507	chloroplast	cellular_component	1	27	823	3857	0.987453	0.987453	0.173575	TRINITY_DN29970_c0_g1_i7:TRINITY_DN29970_c0_g1_i7

## Sheet: enrichment-go-cor-up-Total
id	term	category	ListHits	ListTotal	PopHits	PopTotal	pval	padj	Enrichment_score	Gene
GO:0071949	FAD binding	molecular_function	9	37	35	3857	2.74474e-13	2.63495e-11	26.8054	TRINITY_DN23170_c2_g1_i1:TRINITY_DN23170_c2_g1_i1; TRINITY_DN23757_c0_g3_i1:TRINITY_DN23757_c0_g3_i1; TRINITY_DN23789_c0_g2_i1:TRINITY_DN23789_c0_g2_i1; TRINITY_DN23789_c1_g2_i1:TRINITY_DN23789_c1_g2_i1; TRINITY_DN26633_c2_g1_i5:TRINITY_DN26633_c2_g1_i5; TRINITY_DN28943_c1_g1_i4:TRINITY_DN28943_c1_g1_i4; TRINITY_DN32181_c1_g2_i3:TRINITY_DN32181_c1_g2_i3; TRINITY_DN32181_c1_g7_i1:TRINITY_DN32181_c…
GO:0005576	extracellular region	cellular_component	12	37	160	3857	9.96192e-10	4.78172e-08	7.81824	TRINITY_DN19064_c0_g1_i1:TRINITY_DN19064_c0_g1_i1; TRINITY_DN22186_c0_g1_i2:TRINITY_DN22186_c0_g1_i2; TRINITY_DN23170_c2_g1_i1:TRINITY_DN23170_c2_g1_i1; TRINITY_DN23789_c0_g2_i1:TRINITY_DN23789_c0_g2_i1; TRINITY_DN23789_c1_g2_i1:TRINITY_DN23789_c1_g2_i1; TRINITY_DN24154_c0_g1_i2:TRINITY_DN24154_c0_g1_i2; TRINITY_DN26612_c0_g1_i4:TRINITY_DN26612_c0_g1_i4; TRINITY_DN26929_c0_g1_i1:TRINITY_DN26929_c…
GO:0102779	cannabidiolate synthase activity	molecular_function	3	37	5	3857	3.56215e-08	1.13989e-06	62.5459	TRINITY_DN23757_c0_g3_i1:TRINITY_DN23757_c0_g3_i1; TRINITY_DN26633_c2_g1_i5:TRINITY_DN26633_c2_g1_i5; TRINITY_DN28943_c1_g1_i4:TRINITY_DN28943_c1_g1_i4
GO:0006952	defense response	biological_process	7	37	77	3857	4.22732e-07	1.01456e-05	9.47666	TRINITY_DN13361_c0_g1_i1:TRINITY_DN13361_c0_g1_i1; TRINITY_DN20061_c0_g1_i1:TRINITY_DN20061_c0_g1_i1; TRINITY_DN22015_c0_g1_i1:TRINITY_DN22015_c0_g1_i1; TRINITY_DN22433_c0_g1_i1:TRINITY_DN22433_c0_g1_i1; TRINITY_DN24049_c0_g1_i1:TRINITY_DN24049_c0_g1_i1; TRINITY_DN26029_c0_g3_i1:TRINITY_DN26029_c0_g3_i1; TRINITY_DN26681_c0_g1_i4:TRINITY_DN26681_c0_g1_i4
GO:0016998	cell wall macromolecule catabolic process	biological_process	2	37	5	3857	8.02409e-06	0.000145261	41.6973	TRINITY_DN20061_c0_g1_i1:TRINITY_DN20061_c0_g1_i1; TRINITY_DN22015_c0_g1_i1:TRINITY_DN22015_c0_g1_i1
GO:0042973	glucan endo-1,3-beta-D-glucosidase activity	molecular_function	3	37	15	3857	9.07879e-06	0.000145261	20.8486	TRINITY_DN24049_c0_g1_i1:TRINITY_DN24049_c0_g1_i1; TRINITY_DN26029_c0_g3_i1:TRINITY_DN26029_c0_g3_i1; TRINITY_DN26681_c0_g1_i4:TRINITY_DN26681_c0_g1_i4
GO:0005618	cell wall	cellular_component	8	37	157	3857	1.13969e-05	0.000156301	5.31176	TRINITY_DN19064_c0_g1_i1:TRINITY_DN19064_c0_g1_i1; TRINITY_DN22015_c0_g1_i1:TRINITY_DN22015_c0_g1_i1; TRINITY_DN23789_c0_g2_i1:TRINITY_DN23789_c0_g2_i1; TRINITY_DN23789_c1_g2_i1:TRINITY_DN23789_c1_g2_i1; TRINITY_DN24154_c0_g1_i2:TRINITY_DN24154_c0_g1_i2; TRINITY_DN32181_c1_g2_i3:TRINITY_DN32181_c1_g2_i3; TRINITY_DN32181_c1_g7_i1:TRINITY_DN32181_c1_g7_i1; TRINITY_DN35647_c2_g1_i1:TRINITY_DN35647_c…
GO:0008061	chitin binding	molecular_function	2	37	6	3857	1.5942e-05	0.000191305	34.7477	TRINITY_DN20061_c0_g1_i1:TRINITY_DN20061_c0_g1_i1; TRINITY_DN22015_c0_g1_i1:TRINITY_DN22015_c0_g1_i1
GO:0102911	(-)-secoisolariciresinol dehydrogenase activity	molecular_function	1	37	2	3857	8.95607e-05	0.000526015	52.1216	TRINITY_DN21550_c0_g1_i9:TRINITY_DN21550_c0_g1_i9
GO:0010262	somatic embryogenesis	biological_process	1	37	2	3857	8.95607e-05	0.000526015	52.1216	TRINITY_DN22015_c0_g1_i1:TRINITY_DN22015_c0_g1_i1
GO:0004034	aldose 1-epimerase activity	molecular_function	1	37	2	3857	8.95607e-05	0.000526015	52.1216	TRINITY_DN23943_c0_g1_i5:TRINITY_DN23943_c0_g1_i5
GO:0004556	alpha-amylase activity	molecular_function	1	37	2	3857	8.95607e-05	0.000526015	52.1216	TRINITY_DN24334_c0_g1_i2:TRINITY_DN24334_c0_g1_i2
GO:0103025	alpha-amylase activity (releasing maltohexaose)	molecular_function	1	37	2	3857	8.95607e-05	0.000526015	52.1216	TRINITY_DN24334_c0_g1_i2:TRINITY_DN24334_c0_g1_i2
GO:0009759	indole glucosinolate biosynthetic process	biological_process	1	37	2	3857	8.95607e-05	0.000526015	52.1216	TRINITY_DN24682_c2_g2_i13:TRINITY_DN24682_c2_g2_i13
GO:0071456	cellular response to hypoxia	biological_process	1	37	2	3857	8.95607e-05	0.000526015	52.1216	TRINITY_DN32181_c1_g2_i3:TRINITY_DN32181_c1_g2_i3
GO:0004568	chitinase activity	molecular_function	2	37	10	3857	9.31484e-05	0.000526015	20.8486	TRINITY_DN20061_c0_g1_i1:TRINITY_DN20061_c0_g1_i1; TRINITY_DN22015_c0_g1_i1:TRINITY_DN22015_c0_g1_i1
GO:0006032	chitin catabolic process	biological_process	2	37	10	3857	9.31484e-05	0.000526015	20.8486	TRINITY_DN20061_c0_g1_i1:TRINITY_DN20061_c0_g1_i1; TRINITY_DN22015_c0_g1_i1:TRINITY_DN22015_c0_g1_i1
GO:0009607	response to biotic stimulus	biological_process	2	37	11	3857	0.000127233	0.000678576	18.9533	TRINITY_DN13361_c0_g1_i1:TRINITY_DN13361_c0_g1_i1; TRINITY_DN22433_c0_g1_i1:TRINITY_DN22433_c0_g1_i1
GO:0000272	polysaccharide catabolic process	biological_process	2	37	12	3857	0.000168524	0.000851489	17.3739	TRINITY_DN20061_c0_g1_i1:TRINITY_DN20061_c0_g1_i1; TRINITY_DN22015_c0_g1_i1:TRINITY_DN22015_c0_g1_i1
GO:0016491	oxidoreductase activity	molecular_function	5	37	93	3857	0.000212596	0.000949532	5.60448	TRINITY_DN23170_c2_g1_i1:TRINITY_DN23170_c2_g1_i1; TRINITY_DN23789_c0_g2_i1:TRINITY_DN23789_c0_g2_i1; TRINITY_DN23789_c1_g2_i1:TRINITY_DN23789_c1_g2_i1; TRINITY_DN32181_c1_g2_i3:TRINITY_DN32181_c1_g2_i3; TRINITY_DN35647_c2_g1_i1:TRINITY_DN35647_c2_g1_i1
GO:0048046	apoplast	cellular_component	6	37	137	3857	0.000257954	0.000949532	4.5654	TRINITY_DN20335_c0_g1_i1:TRINITY_DN20335_c0_g1_i1; TRINITY_DN23757_c0_g3_i1:TRINITY_DN23757_c0_g3_i1; TRINITY_DN24049_c0_g1_i1:TRINITY_DN24049_c0_g1_i1; TRINITY_DN26029_c0_g3_i1:TRINITY_DN26029_c0_g3_i1; TRINITY_DN26633_c2_g1_i5:TRINITY_DN26633_c2_g1_i5; TRINITY_DN28943_c1_g1_i4:TRINITY_DN28943_c1_g1_i4
GO:0009807	lignan biosynthetic process	biological_process	1	37	3	3857	0.000267056	0.000949532	34.7477	TRINITY_DN21550_c0_g1_i9:TRINITY_DN21550_c0_g1_i9
GO:0009641	shade avoidance	biological_process	1	37	3	3857	0.000267056	0.000949532	34.7477	TRINITY_DN24682_c2_g2_i13:TRINITY_DN24682_c2_g2_i13
GO:0009684	indoleacetic acid biosynthetic process	biological_process	1	37	3	3857	0.000267056	0.000949532	34.7477	TRINITY_DN24682_c2_g2_i13:TRINITY_DN24682_c2_g2_i13
GO:0048830	adventitious root development	biological_process	1	37	3	3857	0.000267056	0.000949532	34.7477	TRINITY_DN24682_c2_g2_i13:TRINITY_DN24682_c2_g2_i13
GO:0055088	lipid homeostasis	biological_process	1	37	3	3857	0.000267056	0.000949532	34.7477	TRINITY_DN29629_c1_g1_i2:TRINITY_DN29629_c1_g1_i2
GO:0010154	fruit development	biological_process	1	37	3	3857	0.000267056	0.000949532	34.7477	TRINITY_DN34279_c0_g7_i2:TRINITY_DN34279_c0_g7_i2
GO:0030246	carbohydrate binding	molecular_function	3	37	36	3857	0.000339193	0.00116295	8.68694	TRINITY_DN10881_c0_g1_i1:TRINITY_DN10881_c0_g1_i1; TRINITY_DN23943_c0_g1_i5:TRINITY_DN23943_c0_g1_i5; TRINITY_DN24154_c0_g1_i2:TRINITY_DN24154_c0_g1_i2
GO:0031640	killing of cells of other organism	biological_process	1	37	4	3857	0.000530881	0.00149896	26.0608	TRINITY_DN22186_c0_g1_i2:TRINITY_DN22186_c0_g1_i2
GO:0003978	UDP-glucose 4-epimerase activity	molecular_function	1	37	4	3857	0.000530881	0.00149896	26.0608	TRINITY_DN23943_c0_g1_i5:TRINITY_DN23943_c0_g1_i5
GO:0033499	galactose catabolic process via UDP-galactose	biological_process	1	37	4	3857	0.000530881	0.00149896	26.0608	TRINITY_DN23943_c0_g1_i5:TRINITY_DN23943_c0_g1_i5
GO:0050404	zeatin O-beta-D-xylosyltransferase activity	molecular_function	1	37	4	3857	0.000530881	0.00149896	26.0608	TRINITY_DN24380_c0_g1_i1:TRINITY_DN24380_c0_g1_i1
GO:0052544	defense response by callose deposition in cell wall	biological_process	1	37	4	3857	0.000530881	0.00149896	26.0608	TRINITY_DN24682_c2_g2_i13:TRINITY_DN24682_c2_g2_i13
GO:0052793	pectin acetylesterase activity	molecular_function	1	37	4	3857	0.000530881	0.00149896	26.0608	TRINITY_DN32268_c0_g1_i1:TRINITY_DN32268_c0_g1_i1
GO:0005975	carbohydrate metabolic process	biological_process	4	37	75	3857	0.000651901	0.00178807	5.55964	TRINITY_DN24049_c0_g1_i1:TRINITY_DN24049_c0_g1_i1; TRINITY_DN24334_c0_g1_i2:TRINITY_DN24334_c0_g1_i2; TRINITY_DN26029_c0_g3_i1:TRINITY_DN26029_c0_g3_i1; TRINITY_DN26681_c0_g1_i4:TRINITY_DN26681_c0_g1_i4
GO:0009690	cytokinin metabolic process	biological_process	1	37	5	3857	0.000879452	0.00234521	20.8486	TRINITY_DN24380_c0_g1_i1:TRINITY_DN24380_c0_g1_i1
GO:0006508	proteolysis	biological_process	3	37	47	3857	0.00095249	0.00247133	6.65382	TRINITY_DN22552_c0_g1_i1:TRINITY_DN22552_c0_g1_i1; TRINITY_DN22552_c0_g2_i1:TRINITY_DN22552_c0_g2_i1; TRINITY_DN22953_c0_g1_i2:TRINITY_DN22953_c0_g1_i2
GO:0045735	nutrient reservoir activity	molecular_function	2	37	23	3857	0.0012614	0.00307014	9.06463	TRINITY_DN22552_c0_g1_i1:TRINITY_DN22552_c0_g1_i1; TRINITY_DN22552_c0_g2_i1:TRINITY_DN22552_c0_g2_i1
GO:0016210	naringenin-chalcone synthase activity	molecular_function	1	37	6	3857	0.00131121	0.00307014	17.3739	TRINITY_DN21681_c0_g1_i1:TRINITY_DN21681_c0_g1_i1
GO:0009682	induced systemic resistance	biological_process	1	37	6	3857	0.00131121	0.00307014	17.3739	TRINITY_DN24682_c2_g2_i13:TRINITY_DN24682_c2_g2_i13
GO:0050268	coniferyl-alcohol dehydrogenase activity	molecular_function	1	37	6	3857	0.00131121	0.00307014	17.3739	TRINITY_DN32181_c1_g7_i1:TRINITY_DN32181_c1_g7_i1
GO:0020037	heme binding	molecular_function	4	37	90	3857	0.00149565	0.00341863	4.63303	TRINITY_DN24682_c2_g2_i13:TRINITY_DN24682_c2_g2_i13; TRINITY_DN26612_c0_g1_i4:TRINITY_DN26612_c0_g1_i4; TRINITY_DN26929_c0_g1_i1:TRINITY_DN26929_c0_g1_i1; TRINITY_DN34426_c0_g1_i12:TRINITY_DN34426_c0_g1_i12
GO:0004190	aspartic-type endopeptidase activity	molecular_function	2	37	26	3857	0.00181553	0.00405327	8.01871	TRINITY_DN22552_c0_g1_i1:TRINITY_DN22552_c0_g1_i1; TRINITY_DN22552_c0_g2_i1:TRINITY_DN22552_c0_g2_i1
GO:0005615	extracellular space	cellular_component	2	37	27	3857	0.00202903	0.00442698	7.72172	TRINITY_DN22953_c0_g1_i2:TRINITY_DN22953_c0_g1_i2; TRINITY_DN26681_c0_g1_i4:TRINITY_DN26681_c0_g1_i4
GO:0008168	methyltransferase activity	molecular_function	1	37	8	3857	0.00241812	0.00504652	13.0304	TRINITY_DN29629_c1_g1_i2:TRINITY_DN29629_c1_g1_i2
GO:0010431	seed maturation	biological_process	1	37	8	3857	0.00241812	0.00504652	13.0304	TRINITY_DN34279_c0_g7_i2:TRINITY_DN34279_c0_g7_i2
GO:0004601	peroxidase activity	molecular_function	2	37	31	3857	0.00303693	0.00618052	6.72537	TRINITY_DN26612_c0_g1_i4:TRINITY_DN26612_c0_g1_i4; TRINITY_DN26929_c0_g1_i1:TRINITY_DN26929_c0_g1_i1
GO:0008757	S-adenosylmethionine-dependent methyltransferase activity	molecular_function	1	37	9	3857	0.00309026	0.00618052	11.5826	TRINITY_DN29629_c1_g1_i2:TRINITY_DN29629_c1_g1_i2
GO:0009742	brassinosteroid mediated signaling pathway	biological_process	1	37	10	3857	0.00383954	0.00708838	10.4243	TRINITY_DN22953_c0_g1_i2:TRINITY_DN22953_c0_g1_i2
GO:0000162	tryptophan biosynthetic process	biological_process	1	37	10	3857	0.00383954	0.00708838	10.4243	TRINITY_DN24682_c2_g2_i13:TRINITY_DN24682_c2_g2_i13
GO:0045551	cinnamyl-alcohol dehydrogenase activity	molecular_function	1	37	10	3857	0.00383954	0.00708838	10.4243	TRINITY_DN32181_c1_g7_i1:TRINITY_DN32181_c1_g7_i1
GO:0052747	sinapyl alcohol dehydrogenase activity	molecular_function	1	37	10	3857	0.00383954	0.00708838	10.4243	TRINITY_DN32181_c1_g7_i1:TRINITY_DN32181_c1_g7_i1
GO:0042744	hydrogen peroxide catabolic process	biological_process	2	37	34	3857	0.00396379	0.00717969	6.13196	TRINITY_DN26612_c0_g1_i4:TRINITY_DN26612_c0_g1_i4; TRINITY_DN26929_c0_g1_i1:TRINITY_DN26929_c0_g1_i1
GO:0016758	transferase activity, transferring hexosyl groups	molecular_function	1	37	11	3857	0.0046645	0.00786128	9.47666	TRINITY_DN24380_c0_g1_i1:TRINITY_DN24380_c0_g1_i1
GO:0016709	oxidoreductase activity, acting on paired donors, with incorporation or reduction of molecular oxygen, NAD(P)H as one donor, and incorporation of one atom of oxygen	molecular_function	1	37	11	3857	0.0046645	0.00786128	9.47666	TRINITY_DN24682_c2_g2_i13:TRINITY_DN24682_c2_g2_i13
GO:0010197	polar nucleus fusion	biological_process	1	37	11	3857	0.0046645	0.00786128	9.47666	TRINITY_DN32181_c1_g7_i1:TRINITY_DN32181_c1_g7_i1
GO:0030163	protein catabolic process	biological_process	2	37	36	3857	0.00466763	0.00786128	5.79129	TRINITY_DN22552_c0_g1_i1:TRINITY_DN22552_c0_g1_i1; TRINITY_DN22552_c0_g2_i1:TRINITY_DN22552_c0_g2_i1
GO:0006979	response to oxidative stress	biological_process	3	37	78	3857	0.00616208	0.0101993	4.00936	TRINITY_DN26612_c0_g1_i4:TRINITY_DN26612_c0_g1_i4; TRINITY_DN26929_c0_g1_i1:TRINITY_DN26929_c0_g1_i1; TRINITY_DN35647_c2_g1_i1:TRINITY_DN35647_c2_g1_i1
GO:0009505	plant-type cell wall	cellular_component	3	37	85	3857	0.00833899	0.0135685	3.67917	TRINITY_DN23170_c2_g1_i1:TRINITY_DN23170_c2_g1_i1; TRINITY_DN24154_c0_g1_i2:TRINITY_DN24154_c0_g1_i2; TRINITY_DN32268_c0_g1_i1:TRINITY_DN32268_c0_g1_i1
GO:0004185	serine-type carboxypeptidase activity	molecular_function	1	37	15	3857	0.00869257	0.0136801	6.94955	TRINITY_DN22953_c0_g1_i2:TRINITY_DN22953_c0_g1_i2
GO:0010114	response to red light	biological_process	1	37	15	3857	0.00869257	0.0136801	6.94955	TRINITY_DN24682_c2_g2_i13:TRINITY_DN24682_c2_g2_i13
GO:0006486	protein glycosylation	biological_process	1	37	16	3857	0.00987469	0.0152898	6.5152	TRINITY_DN24380_c0_g1_i1:TRINITY_DN24380_c0_g1_i1
GO:0009617	response to bacterium	biological_process	1	37	17	3857	0.0111241	0.016951	6.13196	TRINITY_DN22015_c0_g1_i1:TRINITY_DN22015_c0_g1_i1
GO:0009813	flavonoid biosynthetic process	biological_process	1	37	19	3857	0.0138197	0.0204106	5.48649	TRINITY_DN21681_c0_g1_i1:TRINITY_DN21681_c0_g1_i1
GO:0040008	regulation of growth	biological_process	1	37	19	3857	0.0138197	0.0204106	5.48649	TRINITY_DN24682_c2_g2_i13:TRINITY_DN24682_c2_g2_i13
GO:0005506	iron ion binding	molecular_function	2	37	54	3857	0.0144073	0.0209561	3.86086	TRINITY_DN24682_c2_g2_i13:TRINITY_DN24682_c2_g2_i13; TRINITY_DN34426_c0_g1_i12:TRINITY_DN34426_c0_g1_i12
GO:0042802	identical protein binding	molecular_function	2	37	55	3857	0.0151391	0.0216918	3.79066	TRINITY_DN22552_c0_g1_i1:TRINITY_DN22552_c0_g1_i1; TRINITY_DN22552_c0_g2_i1:TRINITY_DN22552_c0_g2_i1
GO:0009611	response to wounding	biological_process	1	37	22	3857	0.0183352	0.025885	4.73833	TRINITY_DN22015_c0_g1_i1:TRINITY_DN22015_c0_g1_i1
GO:0050662	coenzyme binding	molecular_function	1	37	23	3857	0.0199613	0.0273755	4.53231	TRINITY_DN23943_c0_g1_i5:TRINITY_DN23943_c0_g1_i5
GO:0031966	mitochondrial membrane	cellular_component	1	37	23	3857	0.0199613	0.0273755	4.53231	TRINITY_DN34279_c0_g7_i2:TRINITY_DN34279_c0_g7_i2
GO:0051603	proteolysis involved in cellular protein catabolic process	biological_process	1	37	25	3857	0.0233874	0.0316224	4.16973	TRINITY_DN22953_c0_g1_i2:TRINITY_DN22953_c0_g1_i2
GO:0016705	oxidoreductase activity, acting on paired donors, with incorporation or reduction of molecular oxygen	molecular_function	1	37	29	3857	0.0309024	0.0412032	3.59459	TRINITY_DN34426_c0_g1_i12:TRINITY_DN34426_c0_g1_i12
GO:0050832	defense response to fungus	biological_process	1	37	31	3857	0.0349729	0.0459917	3.36269	TRINITY_DN22186_c0_g1_i2:TRINITY_DN22186_c0_g1_i2
GO:0046658	anchored component of plasma membrane	cellular_component	1	37	32	3857	0.0370825	0.048107	3.2576	TRINITY_DN26681_c0_g1_i4:TRINITY_DN26681_c0_g1_i4
GO:0004497	monooxygenase activity	molecular_function	1	37	33	3857	0.0392402	0.0502274	3.15889	TRINITY_DN34426_c0_g1_i12:TRINITY_DN34426_c0_g1_i12
GO:0016887	ATPase activity	molecular_function	1	37	34	3857	0.0414449	0.0523515	3.06598	TRINITY_DN34279_c0_g7_i2:TRINITY_DN34279_c0_g7_i2
GO:0071555	cell wall organization	biological_process	1	37	44	3857	0.0658578	0.0821084	2.36916	TRINITY_DN32268_c0_g1_i1:TRINITY_DN32268_c0_g1_i1
GO:0009737	response to abscisic acid	biological_process	1	37	57	3857	0.102913	0.126662	1.82883	TRINITY_DN34279_c0_g7_i2:TRINITY_DN34279_c0_g7_i2
GO:0005783	endoplasmic reticulum	cellular_component	3	37	198	3857	0.119196	0.144845	1.57944	TRINITY_DN24682_c2_g2_i13:TRINITY_DN24682_c2_g2_i13; TRINITY_DN32181_c1_g2_i3:TRINITY_DN32181_c1_g2_i3; TRINITY_DN34279_c0_g7_i2:TRINITY_DN34279_c0_g7_i2
GO:0009414	response to water deprivation	biological_process	1	37	64	3857	0.124774	0.149729	1.6288	TRINITY_DN34279_c0_g7_i2:TRINITY_DN34279_c0_g7_i2
GO:0009793	embryo development ending in seed dormancy	biological_process	1	37	70	3857	0.144332	0.17106	1.48919	TRINITY_DN32181_c1_g7_i1:TRINITY_DN32181_c1_g7_i1
GO:0042742	defense response to bacterium	biological_process	1	37	71	3857	0.147654	0.172864	1.46821	TRINITY_DN24682_c2_g2_i13:TRINITY_DN24682_c2_g2_i13
GO:0009409	response to cold	biological_process	1	37	74	3857	0.157717	0.18242	1.40869	TRINITY_DN34279_c0_g7_i2:TRINITY_DN34279_c0_g7_i2
GO:0005509	calcium ion binding	molecular_function	1	37	78	3857	0.171335	0.195812	1.33645	TRINITY_DN24334_c0_g1_i2:TRINITY_DN24334_c0_g1_i2
GO:0005789	endoplasmic reticulum membrane	cellular_component	1	37	94	3857	0.227464	0.256901	1.10897	TRINITY_DN34426_c0_g1_i12:TRINITY_DN34426_c0_g1_i12
GO:0003729	mRNA binding	molecular_function	1	37	112	3857	0.29205	0.32601	0.930743	TRINITY_DN29629_c1_g1_i2:TRINITY_DN29629_c1_g1_i2
GO:0009651	response to salt stress	biological_process	1	37	118	3857	0.313565	0.346002	0.883417	TRINITY_DN34279_c0_g7_i2:TRINITY_DN34279_c0_g7_i2
GO:0046872	metal ion binding	molecular_function	4	37	431	3857	0.398834	0.435092	0.967455	TRINITY_DN10881_c0_g1_i1:TRINITY_DN10881_c0_g1_i1; TRINITY_DN20848_c0_g1_i2:TRINITY_DN20848_c0_g1_i2; TRINITY_DN26612_c0_g1_i4:TRINITY_DN26612_c0_g1_i4; TRINITY_DN26929_c0_g1_i1:TRINITY_DN26929_c0_g1_i1
GO:0009506	plasmodesma	cellular_component	2	37	262	3857	0.464781	0.501337	0.79575	TRINITY_DN32181_c1_g7_i1:TRINITY_DN32181_c1_g7_i1; TRINITY_DN35647_c2_g1_i1:TRINITY_DN35647_c2_g1_i1
GO:0005739	mitochondrion	cellular_component	2	37	359	3857	0.683281	0.728833	0.580742	TRINITY_DN24682_c2_g2_i13:TRINITY_DN24682_c2_g2_i13; TRINITY_DN34279_c0_g7_i2:TRINITY_DN34279_c0_g7_i2
GO:0016021	integral component of membrane	cellular_component	3	37	507	3857	0.735991	0.77643	0.616824	TRINITY_DN24682_c2_g2_i13:TRINITY_DN24682_c2_g2_i13; TRINITY_DN34279_c0_g7_i2:TRINITY_DN34279_c0_g7_i2; TRINITY_DN34426_c0_g1_i12:TRINITY_DN34426_c0_g1_i12
GO:0016020	membrane	cellular_component	1	37	297	3857	0.790667	0.825044	0.350987	TRINITY_DN24682_c2_g2_i13:TRINITY_DN24682_c2_g2_i13
GO:0005886	plasma membrane	cellular_component	2	37	473	3857	0.849718	0.877128	0.440775	TRINITY_DN24682_c2_g2_i13:TRINITY_DN24682_c2_g2_i13; TRINITY_DN32181_c1_g2_i3:TRINITY_DN32181_c1_g2_i3
GO:0005524	ATP binding	molecular_function	1	37	525	3857	0.970119	0.99076	0.198559	TRINITY_DN34279_c0_g7_i2:TRINITY_DN34279_c0_g7_i2
GO:0005737	cytoplasm	cellular_component	1	37	620	3857	0.987933	0.99638	0.168134	TRINITY_DN29629_c1_g1_i2:TRINITY_DN29629_c1_g1_i2
GO:0005829	cytosol	cellular_component	1	37	739	3857	0.99638	0.99638	0.14106	TRINITY_DN23943_c0_g1_i5:TRINITY_DN23943_c0_g1_i5

## Sheet: enrichment-go-cor-opposite-Tota
id	term	category	ListHits	ListTotal	PopHits	PopTotal	pval	padj	Enrichment_score	Gene
GO:0010333	terpene synthase activity	molecular_function	1	65	1	3857	0	0	59.3385	TRINITY_DN19381_c0_g1_i1:TRINITY_DN19381_c0_g1_i1
GO:0004512	inositol-3-phosphate synthase activity	molecular_function	1	65	1	3857	0	0	59.3385	TRINITY_DN24947_c0_g2_i1:TRINITY_DN24947_c0_g2_i1
GO:0009821	alkaloid biosynthetic process	biological_process	1	65	1	3857	0	0	59.3385	TRINITY_DN33846_c0_g2_i4:TRINITY_DN33846_c0_g2_i4
GO:0050247	raucaffricine beta-glucosidase activity	molecular_function	1	65	1	3857	0	0	59.3385	TRINITY_DN33846_c0_g2_i4:TRINITY_DN33846_c0_g2_i4
GO:0050506	vomilenine glucosyltransferase activity	molecular_function	1	65	1	3857	0	0	59.3385	TRINITY_DN33846_c0_g2_i4:TRINITY_DN33846_c0_g2_i4
GO:0071949	FAD binding	molecular_function	9	65	35	3857	1.19342e-10	2.84431e-09	15.2585	TRINITY_DN23170_c2_g1_i1:TRINITY_DN23170_c2_g1_i1; TRINITY_DN23757_c0_g3_i1:TRINITY_DN23757_c0_g3_i1; TRINITY_DN23789_c0_g2_i1:TRINITY_DN23789_c0_g2_i1; TRINITY_DN23789_c1_g2_i1:TRINITY_DN23789_c1_g2_i1; TRINITY_DN26633_c2_g1_i5:TRINITY_DN26633_c2_g1_i5; TRINITY_DN28943_c1_g1_i4:TRINITY_DN28943_c1_g1_i4; TRINITY_DN32181_c1_g2_i3:TRINITY_DN32181_c1_g2_i3; TRINITY_DN32181_c1_g7_i1:TRINITY_DN32181_c…
GO:0004866	endopeptidase inhibitor activity	molecular_function	6	65	13	3857	4.40267e-10	8.99402e-09	27.387	TRINITY_DN24488_c2_g1_i1:TRINITY_DN24488_c2_g1_i1; TRINITY_DN24488_c2_g4_i1:TRINITY_DN24488_c2_g4_i1; TRINITY_DN24488_c2_g5_i1:TRINITY_DN24488_c2_g5_i1; TRINITY_DN28922_c0_g1_i1:TRINITY_DN28922_c0_g1_i1; TRINITY_DN29780_c0_g4_i1:TRINITY_DN29780_c0_g4_i1; TRINITY_DN31667_c0_g2_i1:TRINITY_DN31667_c0_g2_i1
GO:0005537	mannose binding	molecular_function	4	65	7	3857	2.3818e-08	4.25747e-07	33.9077	TRINITY_DN17436_c1_g1_i1:TRINITY_DN17436_c1_g1_i1; TRINITY_DN18145_c0_g1_i2:TRINITY_DN18145_c0_g1_i2; TRINITY_DN21700_c4_g5_i1:TRINITY_DN21700_c4_g5_i1; TRINITY_DN21700_c4_g7_i2:TRINITY_DN21700_c4_g7_i2
GO:0102779	cannabidiolate synthase activity	molecular_function	3	65	5	3857	3.63026e-07	5.76807e-06	35.6031	TRINITY_DN23757_c0_g3_i1:TRINITY_DN23757_c0_g3_i1; TRINITY_DN26633_c2_g1_i5:TRINITY_DN26633_c2_g1_i5; TRINITY_DN28943_c1_g1_i4:TRINITY_DN28943_c1_g1_i4
GO:0006952	defense response	biological_process	9	65	77	3857	4.104e-07	5.86873e-06	6.93566	TRINITY_DN13361_c0_g1_i1:TRINITY_DN13361_c0_g1_i1; TRINITY_DN20061_c0_g1_i1:TRINITY_DN20061_c0_g1_i1; TRINITY_DN22015_c0_g1_i1:TRINITY_DN22015_c0_g1_i1; TRINITY_DN22433_c0_g1_i1:TRINITY_DN22433_c0_g1_i1; TRINITY_DN23423_c0_g2_i2:TRINITY_DN23423_c0_g2_i2; TRINITY_DN24049_c0_g1_i1:TRINITY_DN24049_c0_g1_i1; TRINITY_DN26029_c0_g3_i1:TRINITY_DN26029_c0_g3_i1; TRINITY_DN26681_c0_g1_i4:TRINITY_DN26681_c…
GO:0005576	extracellular region	cellular_component	12	65	160	3857	1.66636e-06	2.16627e-05	4.45038	TRINITY_DN19064_c0_g1_i1:TRINITY_DN19064_c0_g1_i1; TRINITY_DN22186_c0_g1_i2:TRINITY_DN22186_c0_g1_i2; TRINITY_DN23170_c2_g1_i1:TRINITY_DN23170_c2_g1_i1; TRINITY_DN23789_c0_g2_i1:TRINITY_DN23789_c0_g2_i1; TRINITY_DN23789_c1_g2_i1:TRINITY_DN23789_c1_g2_i1; TRINITY_DN24154_c0_g1_i2:TRINITY_DN24154_c0_g1_i2; TRINITY_DN26612_c0_g1_i4:TRINITY_DN26612_c0_g1_i4; TRINITY_DN26929_c0_g1_i1:TRINITY_DN26929_c…
GO:0009607	response to biotic stimulus	biological_process	3	65	11	3857	2.21975e-05	0.000264521	16.1832	TRINITY_DN13361_c0_g1_i1:TRINITY_DN13361_c0_g1_i1; TRINITY_DN22433_c0_g1_i1:TRINITY_DN22433_c0_g1_i1; TRINITY_DN27992_c0_g1_i26:TRINITY_DN27992_c0_g1_i26
GO:0016998	cell wall macromolecule catabolic process	biological_process	2	65	5	3857	4.46152e-05	0.000455712	23.7354	TRINITY_DN20061_c0_g1_i1:TRINITY_DN20061_c0_g1_i1; TRINITY_DN22015_c0_g1_i1:TRINITY_DN22015_c0_g1_i1
GO:0010597	green leaf volatile biosynthetic process	biological_process	2	65	5	3857	4.46152e-05	0.000455712	23.7354	TRINITY_DN32269_c1_g1_i3:TRINITY_DN32269_c1_g1_i3; TRINITY_DN34347_c0_g1_i2:TRINITY_DN34347_c0_g1_i2
GO:0005615	extracellular space	cellular_component	4	65	27	3857	7.05426e-05	0.000672506	8.79088	TRINITY_DN22953_c0_g1_i2:TRINITY_DN22953_c0_g1_i2; TRINITY_DN26681_c0_g1_i4:TRINITY_DN26681_c0_g1_i4; TRINITY_DN28922_c1_g1_i1:TRINITY_DN28922_c1_g1_i1; TRINITY_DN41185_c0_g1_i1:TRINITY_DN41185_c0_g1_i1
GO:0042973	glucan endo-1,3-beta-D-glucosidase activity	molecular_function	3	65	15	3857	8.72655e-05	0.000700343	11.8677	TRINITY_DN24049_c0_g1_i1:TRINITY_DN24049_c0_g1_i1; TRINITY_DN26029_c0_g3_i1:TRINITY_DN26029_c0_g3_i1; TRINITY_DN26681_c0_g1_i4:TRINITY_DN26681_c0_g1_i4
GO:0008061	chitin binding	molecular_function	2	65	6	3857	8.8155e-05	0.000700343	19.7795	TRINITY_DN20061_c0_g1_i1:TRINITY_DN20061_c0_g1_i1; TRINITY_DN22015_c0_g1_i1:TRINITY_DN22015_c0_g1_i1
GO:0016165	linoleate 13S-lipoxygenase activity	molecular_function	2	65	6	3857	8.8155e-05	0.000700343	19.7795	TRINITY_DN32269_c1_g1_i3:TRINITY_DN32269_c1_g1_i3; TRINITY_DN34347_c0_g1_i2:TRINITY_DN34347_c0_g1_i2
GO:0102911	(-)-secoisolariciresinol dehydrogenase activity	molecular_function	1	65	2	3857	0.000279709	0.00137926	29.6692	TRINITY_DN21550_c0_g1_i9:TRINITY_DN21550_c0_g1_i9
GO:0016298	lipase activity	molecular_function	1	65	2	3857	0.000279709	0.00137926	29.6692	TRINITY_DN22013_c0_g1_i2:TRINITY_DN22013_c0_g1_i2
GO:0080031	methyl salicylate esterase activity	molecular_function	1	65	2	3857	0.000279709	0.00137926	29.6692	TRINITY_DN22013_c0_g1_i2:TRINITY_DN22013_c0_g1_i2
GO:0010262	somatic embryogenesis	biological_process	1	65	2	3857	0.000279709	0.00137926	29.6692	TRINITY_DN22015_c0_g1_i1:TRINITY_DN22015_c0_g1_i1
GO:0008134	transcription factor binding	molecular_function	1	65	2	3857	0.000279709	0.00137926	29.6692	TRINITY_DN23423_c0_g2_i2:TRINITY_DN23423_c0_g2_i2
GO:0004034	aldose 1-epimerase activity	molecular_function	1	65	2	3857	0.000279709	0.00137926	29.6692	TRINITY_DN23943_c0_g1_i5:TRINITY_DN23943_c0_g1_i5
GO:0004556	alpha-amylase activity	molecular_function	1	65	2	3857	0.000279709	0.00137926	29.6692	TRINITY_DN24334_c0_g1_i2:TRINITY_DN24334_c0_g1_i2
GO:0103025	alpha-amylase activity (releasing maltohexaose)	molecular_function	1	65	2	3857	0.000279709	0.00137926	29.6692	TRINITY_DN24334_c0_g1_i2:TRINITY_DN24334_c0_g1_i2
GO:0009759	indole glucosinolate biosynthetic process	biological_process	1	65	2	3857	0.000279709	0.00137926	29.6692	TRINITY_DN24682_c2_g2_i13:TRINITY_DN24682_c2_g2_i13
GO:0016846	carbon-sulfur lyase activity	molecular_function	1	65	2	3857	0.000279709	0.00137926	29.6692	TRINITY_DN25317_c0_g1_i18:TRINITY_DN25317_c0_g1_i18
GO:0071456	cellular response to hypoxia	biological_process	1	65	2	3857	0.000279709	0.00137926	29.6692	TRINITY_DN32181_c1_g2_i3:TRINITY_DN32181_c1_g2_i3
GO:0030246	carbohydrate binding	molecular_function	4	65	36	3857	0.000293028	0.00139677	6.59316	TRINITY_DN10881_c0_g1_i1:TRINITY_DN10881_c0_g1_i1; TRINITY_DN23918_c1_g1_i5:TRINITY_DN23918_c1_g1_i5; TRINITY_DN23943_c0_g1_i5:TRINITY_DN23943_c0_g1_i5; TRINITY_DN24154_c0_g1_i2:TRINITY_DN24154_c0_g1_i2
GO:0004568	chitinase activity	molecular_function	2	65	10	3857	0.000503929	0.00215122	11.8677	TRINITY_DN20061_c0_g1_i1:TRINITY_DN20061_c0_g1_i1; TRINITY_DN22015_c0_g1_i1:TRINITY_DN22015_c0_g1_i1
GO:0006032	chitin catabolic process	biological_process	2	65	10	3857	0.000503929	0.00215122	11.8677	TRINITY_DN20061_c0_g1_i1:TRINITY_DN20061_c0_g1_i1; TRINITY_DN22015_c0_g1_i1:TRINITY_DN22015_c0_g1_i1
GO:0004867	serine-type endopeptidase inhibitor activity	molecular_function	2	65	10	3857	0.000503929	0.00215122	11.8677	TRINITY_DN28922_c1_g1_i1:TRINITY_DN28922_c1_g1_i1; TRINITY_DN41185_c0_g1_i1:TRINITY_DN41185_c0_g1_i1
GO:0045735	nutrient reservoir activity	molecular_function	3	65	23	3857	0.000511479	0.00215122	7.7398	TRINITY_DN22552_c0_g1_i1:TRINITY_DN22552_c0_g1_i1; TRINITY_DN22552_c0_g2_i1:TRINITY_DN22552_c0_g2_i1; TRINITY_DN23423_c0_g2_i2:TRINITY_DN23423_c0_g2_i2
GO:0009807	lignan biosynthetic process	biological_process	1	65	3	3857	0.000829985	0.00286284	19.7795	TRINITY_DN21550_c0_g1_i9:TRINITY_DN21550_c0_g1_i9
GO:0009641	shade avoidance	biological_process	1	65	3	3857	0.000829985	0.00286284	19.7795	TRINITY_DN24682_c2_g2_i13:TRINITY_DN24682_c2_g2_i13
GO:0009684	indoleacetic acid biosynthetic process	biological_process	1	65	3	3857	0.000829985	0.00286284	19.7795	TRINITY_DN24682_c2_g2_i13:TRINITY_DN24682_c2_g2_i13
GO:0048830	adventitious root development	biological_process	1	65	3	3857	0.000829985	0.00286284	19.7795	TRINITY_DN24682_c2_g2_i13:TRINITY_DN24682_c2_g2_i13
GO:0080110	sporopollenin biosynthetic process	biological_process	1	65	3	3857	0.000829985	0.00286284	19.7795	TRINITY_DN26456_c0_g2_i2:TRINITY_DN26456_c0_g2_i2
GO:0055088	lipid homeostasis	biological_process	1	65	3	3857	0.000829985	0.00286284	19.7795	TRINITY_DN29629_c1_g1_i2:TRINITY_DN29629_c1_g1_i2
GO:0010154	fruit development	biological_process	1	65	3	3857	0.000829985	0.00286284	19.7795	TRINITY_DN34279_c0_g7_i2:TRINITY_DN34279_c0_g7_i2
GO:0016491	oxidoreductase activity	molecular_function	6	65	93	3857	0.000840835	0.00286284	3.82829	TRINITY_DN23170_c2_g1_i1:TRINITY_DN23170_c2_g1_i1; TRINITY_DN23789_c0_g2_i1:TRINITY_DN23789_c0_g2_i1; TRINITY_DN23789_c1_g2_i1:TRINITY_DN23789_c1_g2_i1; TRINITY_DN26456_c0_g2_i2:TRINITY_DN26456_c0_g2_i2; TRINITY_DN32181_c1_g2_i3:TRINITY_DN32181_c1_g2_i3; TRINITY_DN35647_c2_g1_i1:TRINITY_DN35647_c2_g1_i1
GO:0000272	polysaccharide catabolic process	biological_process	2	65	12	3857	0.000901813	0.00299905	9.88974	TRINITY_DN20061_c0_g1_i1:TRINITY_DN20061_c0_g1_i1; TRINITY_DN22015_c0_g1_i1:TRINITY_DN22015_c0_g1_i1
GO:0005618	cell wall	cellular_component	8	65	157	3857	0.00110034	0.0035761	3.02362	TRINITY_DN19064_c0_g1_i1:TRINITY_DN19064_c0_g1_i1; TRINITY_DN22015_c0_g1_i1:TRINITY_DN22015_c0_g1_i1; TRINITY_DN23789_c0_g2_i1:TRINITY_DN23789_c0_g2_i1; TRINITY_DN23789_c1_g2_i1:TRINITY_DN23789_c1_g2_i1; TRINITY_DN24154_c0_g1_i2:TRINITY_DN24154_c0_g1_i2; TRINITY_DN32181_c1_g2_i3:TRINITY_DN32181_c1_g2_i3; TRINITY_DN32181_c1_g7_i1:TRINITY_DN32181_c1_g7_i1; TRINITY_DN35647_c2_g1_i1:TRINITY_DN35647_c…
GO:0005975	carbohydrate metabolic process	biological_process	5	65	75	3857	0.00147002	0.00426896	3.9559	TRINITY_DN24049_c0_g1_i1:TRINITY_DN24049_c0_g1_i1; TRINITY_DN24334_c0_g1_i2:TRINITY_DN24334_c0_g1_i2; TRINITY_DN26029_c0_g3_i1:TRINITY_DN26029_c0_g3_i1; TRINITY_DN26681_c0_g1_i4:TRINITY_DN26681_c0_g1_i4; TRINITY_DN33846_c0_g2_i4:TRINITY_DN33846_c0_g2_i4
GO:0031640	killing of cells of other organism	biological_process	1	65	4	3857	0.00164191	0.00426896	14.8346	TRINITY_DN22186_c0_g1_i2:TRINITY_DN22186_c0_g1_i2
GO:0003978	UDP-glucose 4-epimerase activity	molecular_function	1	65	4	3857	0.00164191	0.00426896	14.8346	TRINITY_DN23943_c0_g1_i5:TRINITY_DN23943_c0_g1_i5
GO:0033499	galactose catabolic process via UDP-galactose	biological_process	1	65	4	3857	0.00164191	0.00426896	14.8346	TRINITY_DN23943_c0_g1_i5:TRINITY_DN23943_c0_g1_i5
GO:0050404	zeatin O-beta-D-xylosyltransferase activity	molecular_function	1	65	4	3857	0.00164191	0.00426896	14.8346	TRINITY_DN24380_c0_g1_i1:TRINITY_DN24380_c0_g1_i1
GO:0052544	defense response by callose deposition in cell wall	biological_process	1	65	4	3857	0.00164191	0.00426896	14.8346	TRINITY_DN24682_c2_g2_i13:TRINITY_DN24682_c2_g2_i13
GO:0006021	inositol biosynthetic process	biological_process	1	65	4	3857	0.00164191	0.00426896	14.8346	TRINITY_DN24947_c0_g2_i1:TRINITY_DN24947_c0_g2_i1
GO:0008654	phospholipid biosynthetic process	biological_process	1	65	4	3857	0.00164191	0.00426896	14.8346	TRINITY_DN24947_c0_g2_i1:TRINITY_DN24947_c0_g2_i1
GO:0043086	negative regulation of catalytic activity	biological_process	1	65	4	3857	0.00164191	0.00426896	14.8346	TRINITY_DN25039_c0_g1_i1:TRINITY_DN25039_c0_g1_i1
GO:0008878	glucose-1-phosphate adenylyltransferase activity	molecular_function	1	65	4	3857	0.00164191	0.00426896	14.8346	TRINITY_DN29970_c0_g1_i7:TRINITY_DN29970_c0_g1_i7
GO:0052793	pectin acetylesterase activity	molecular_function	1	65	4	3857	0.00164191	0.00426896	14.8346	TRINITY_DN32268_c0_g1_i1:TRINITY_DN32268_c0_g1_i1
GO:0048046	apoplast	cellular_component	7	65	137	3857	0.00188387	0.0048106	3.03189	TRINITY_DN20335_c0_g1_i1:TRINITY_DN20335_c0_g1_i1; TRINITY_DN23757_c0_g3_i1:TRINITY_DN23757_c0_g3_i1; TRINITY_DN24049_c0_g1_i1:TRINITY_DN24049_c0_g1_i1; TRINITY_DN25039_c0_g1_i1:TRINITY_DN25039_c0_g1_i1; TRINITY_DN26029_c0_g3_i1:TRINITY_DN26029_c0_g3_i1; TRINITY_DN26633_c2_g1_i5:TRINITY_DN26633_c2_g1_i5; TRINITY_DN28943_c1_g1_i4:TRINITY_DN28943_c1_g1_i4
GO:0009862	systemic acquired resistance, salicylic acid mediated signaling pathway	biological_process	1	65	5	3857	0.00270677	0.00634537	11.8677	TRINITY_DN22013_c0_g1_i2:TRINITY_DN22013_c0_g1_i2
GO:0009690	cytokinin metabolic process	biological_process	1	65	5	3857	0.00270677	0.00634537	11.8677	TRINITY_DN24380_c0_g1_i1:TRINITY_DN24380_c0_g1_i1
GO:0071669	plant-type cell wall organization or biogenesis	biological_process	1	65	5	3857	0.00270677	0.00634537	11.8677	TRINITY_DN25039_c0_g1_i1:TRINITY_DN25039_c0_g1_i1
GO:0005978	glycogen biosynthetic process	biological_process	1	65	5	3857	0.00270677	0.00634537	11.8677	TRINITY_DN29970_c0_g1_i7:TRINITY_DN29970_c0_g1_i7
GO:0009827	plant-type cell wall modification	biological_process	1	65	5	3857	0.00270677	0.00634537	11.8677	TRINITY_DN36628_c2_g3_i1:TRINITY_DN36628_c2_g3_i1
GO:0031408	oxylipin biosynthetic process	biological_process	2	65	18	3857	0.00311158	0.00717672	6.59316	TRINITY_DN32269_c1_g1_i3:TRINITY_DN32269_c1_g1_i3; TRINITY_DN34347_c0_g1_i2:TRINITY_DN34347_c0_g1_i2
GO:0020037	heme binding	molecular_function	5	65	90	3857	0.00373284	0.00844557	3.29658	TRINITY_DN24682_c2_g2_i13:TRINITY_DN24682_c2_g2_i13; TRINITY_DN26612_c0_g1_i4:TRINITY_DN26612_c0_g1_i4; TRINITY_DN26929_c0_g1_i1:TRINITY_DN26929_c0_g1_i1; TRINITY_DN30881_c0_g2_i1:TRINITY_DN30881_c0_g2_i1; TRINITY_DN34426_c0_g1_i12:TRINITY_DN34426_c0_g1_i12
GO:0016210	naringenin-chalcone synthase activity	molecular_function	1	65	6	3857	0.00401607	0.00844557	9.88974	TRINITY_DN21681_c0_g1_i1:TRINITY_DN21681_c0_g1_i1
GO:0009682	induced systemic resistance	biological_process	1	65	6	3857	0.00401607	0.00844557	9.88974	TRINITY_DN24682_c2_g2_i13:TRINITY_DN24682_c2_g2_i13
GO:0008483	transaminase activity	molecular_function	1	65	6	3857	0.00401607	0.00844557	9.88974	TRINITY_DN25317_c0_g1_i18:TRINITY_DN25317_c0_g1_i18
GO:0010584	pollen exine formation	biological_process	1	65	6	3857	0.00401607	0.00844557	9.88974	TRINITY_DN26456_c0_g2_i2:TRINITY_DN26456_c0_g2_i2
GO:0050268	coniferyl-alcohol dehydrogenase activity	molecular_function	1	65	6	3857	0.00401607	0.00844557	9.88974	TRINITY_DN32181_c1_g7_i1:TRINITY_DN32181_c1_g7_i1
GO:0004857	enzyme inhibitor activity	molecular_function	1	65	7	3857	0.00556154	0.0113614	8.47692	TRINITY_DN25039_c0_g1_i1:TRINITY_DN25039_c0_g1_i1
GO:0046148	pigment biosynthetic process	biological_process	1	65	7	3857	0.00556154	0.0113614	8.47692	TRINITY_DN27689_c0_g3_i2:TRINITY_DN27689_c0_g3_i2
GO:0050662	coenzyme binding	molecular_function	2	65	23	3857	0.00635968	0.0128089	5.15987	TRINITY_DN23943_c0_g1_i5:TRINITY_DN23943_c0_g1_i5; TRINITY_DN26456_c0_g2_i2:TRINITY_DN26456_c0_g2_i2
GO:0048316	seed development	biological_process	1	65	8	3857	0.00733507	0.0139855	7.41731	TRINITY_DN26456_c0_g2_i2:TRINITY_DN26456_c0_g2_i2
GO:0004097	catechol oxidase activity	molecular_function	1	65	8	3857	0.00733507	0.0139855	7.41731	TRINITY_DN27689_c0_g3_i2:TRINITY_DN27689_c0_g3_i2
GO:0008168	methyltransferase activity	molecular_function	1	65	8	3857	0.00733507	0.0139855	7.41731	TRINITY_DN29629_c1_g1_i2:TRINITY_DN29629_c1_g1_i2
GO:0010431	seed maturation	biological_process	1	65	8	3857	0.00733507	0.0139855	7.41731	TRINITY_DN34279_c0_g7_i2:TRINITY_DN34279_c0_g7_i2
GO:0006508	proteolysis	biological_process	3	65	47	3857	0.0076124	0.0143233	3.78756	TRINITY_DN22552_c0_g1_i1:TRINITY_DN22552_c0_g1_i1; TRINITY_DN22552_c0_g2_i1:TRINITY_DN22552_c0_g2_i1; TRINITY_DN22953_c0_g1_i2:TRINITY_DN22953_c0_g1_i2
GO:0004190	aspartic-type endopeptidase activity	molecular_function	2	65	26	3857	0.00900716	0.0167276	4.5645	TRINITY_DN22552_c0_g1_i1:TRINITY_DN22552_c0_g1_i1; TRINITY_DN22552_c0_g2_i1:TRINITY_DN22552_c0_g2_i1
GO:0008757	S-adenosylmethionine-dependent methyltransferase activity	molecular_function	1	65	9	3857	0.0093288	0.0171028	6.59316	TRINITY_DN29629_c1_g1_i2:TRINITY_DN29629_c1_g1_i2
GO:0009742	brassinosteroid mediated signaling pathway	biological_process	1	65	10	3857	0.011535	0.0198736	5.93385	TRINITY_DN22953_c0_g1_i2:TRINITY_DN22953_c0_g1_i2
GO:0000162	tryptophan biosynthetic process	biological_process	1	65	10	3857	0.011535	0.0198736	5.93385	TRINITY_DN24682_c2_g2_i13:TRINITY_DN24682_c2_g2_i13
GO:0046910	pectinesterase inhibitor activity	molecular_function	1	65	10	3857	0.011535	0.0198736	5.93385	TRINITY_DN25039_c0_g1_i1:TRINITY_DN25039_c0_g1_i1
GO:0045551	cinnamyl-alcohol dehydrogenase activity	molecular_function	1	65	10	3857	0.011535	0.0198736	5.93385	TRINITY_DN32181_c1_g7_i1:TRINITY_DN32181_c1_g7_i1
GO:0052747	sinapyl alcohol dehydrogenase activity	molecular_function	1	65	10	3857	0.011535	0.0198736	5.93385	TRINITY_DN32181_c1_g7_i1:TRINITY_DN32181_c1_g7_i1
GO:0016705	oxidoreductase activity, acting on paired donors, with incorporation or reduction of molecular oxygen	molecular_function	2	65	29	3857	0.0122127	0.0207907	4.09231	TRINITY_DN30881_c0_g2_i1:TRINITY_DN30881_c0_g2_i1; TRINITY_DN34426_c0_g1_i12:TRINITY_DN34426_c0_g1_i12
GO:0005506	iron ion binding	molecular_function	3	65	54	3857	0.0123637	0.0208001	3.29658	TRINITY_DN24682_c2_g2_i13:TRINITY_DN24682_c2_g2_i13; TRINITY_DN30881_c0_g2_i1:TRINITY_DN30881_c0_g2_i1; TRINITY_DN34426_c0_g1_i12:TRINITY_DN34426_c0_g1_i12
GO:0016114	terpenoid biosynthetic process	biological_process	1	65	11	3857	0.0139462	0.022408	5.39441	TRINITY_DN19381_c0_g1_i1:TRINITY_DN19381_c0_g1_i1
GO:0016758	transferase activity, transferring hexosyl groups	molecular_function	1	65	11	3857	0.0139462	0.022408	5.39441	TRINITY_DN24380_c0_g1_i1:TRINITY_DN24380_c0_g1_i1
GO:0016709	oxidoreductase activity, acting on paired donors, with incorporation or reduction of molecular oxygen, NAD(P)H as one donor, and incorporation of one atom of oxygen	molecular_function	1	65	11	3857	0.0139462	0.022408	5.39441	TRINITY_DN24682_c2_g2_i13:TRINITY_DN24682_c2_g2_i13
GO:0010197	polar nucleus fusion	biological_process	1	65	11	3857	0.0139462	0.022408	5.39441	TRINITY_DN32181_c1_g7_i1:TRINITY_DN32181_c1_g7_i1
GO:0004601	peroxidase activity	molecular_function	2	65	31	3857	0.0146694	0.023308	3.82829	TRINITY_DN26612_c0_g1_i4:TRINITY_DN26612_c0_g1_i4; TRINITY_DN26929_c0_g1_i1:TRINITY_DN26929_c0_g1_i1
GO:0004497	monooxygenase activity	molecular_function	2	65	33	3857	0.0173864	0.0273214	3.59627	TRINITY_DN30881_c0_g2_i1:TRINITY_DN30881_c0_g2_i1; TRINITY_DN34426_c0_g1_i12:TRINITY_DN34426_c0_g1_i12
GO:0042744	hydrogen peroxide catabolic process	biological_process	2	65	34	3857	0.0188433	0.0292891	3.4905	TRINITY_DN26612_c0_g1_i4:TRINITY_DN26612_c0_g1_i4; TRINITY_DN26929_c0_g1_i1:TRINITY_DN26929_c0_g1_i1
GO:0008236	serine-type peptidase activity	molecular_function	1	65	13	3857	0.0193545	0.0297602	4.5645	TRINITY_DN36628_c2_g3_i1:TRINITY_DN36628_c2_g3_i1
GO:0030163	protein catabolic process	biological_process	2	65	36	3857	0.0219553	0.0325946	3.29658	TRINITY_DN22552_c0_g1_i1:TRINITY_DN22552_c0_g1_i1; TRINITY_DN22552_c0_g2_i1:TRINITY_DN22552_c0_g2_i1
GO:0003993	acid phosphatase activity	molecular_function	1	65	14	3857	0.0223375	0.0325946	4.23846	TRINITY_DN23423_c0_g2_i2:TRINITY_DN23423_c0_g2_i2
GO:0016616	oxidoreductase activity, acting on the CH-OH group of donors, NAD or NADP as acceptor	molecular_function	1	65	14	3857	0.0223375	0.0325946	4.23846	TRINITY_DN26456_c0_g2_i2:TRINITY_DN26456_c0_g2_i2
GO:0009501	amyloplast	cellular_component	1	65	14	3857	0.0223375	0.0325946	4.23846	TRINITY_DN29970_c0_g1_i7:TRINITY_DN29970_c0_g1_i7
GO:0019252	starch biosynthetic process	biological_process	1	65	14	3857	0.0223375	0.0325946	4.23846	TRINITY_DN29970_c0_g1_i7:TRINITY_DN29970_c0_g1_i7
GO:0004185	serine-type carboxypeptidase activity	molecular_function	1	65	15	3857	0.0254973	0.0361002	3.9559	TRINITY_DN22953_c0_g1_i2:TRINITY_DN22953_c0_g1_i2
GO:0009753	response to jasmonic acid	biological_process	1	65	15	3857	0.0254973	0.0361002	3.9559	TRINITY_DN23423_c0_g2_i2:TRINITY_DN23423_c0_g2_i2
GO:0010114	response to red light	biological_process	1	65	15	3857	0.0254973	0.0361002	3.9559	TRINITY_DN24682_c2_g2_i13:TRINITY_DN24682_c2_g2_i13
GO:0006486	protein glycosylation	biological_process	1	65	16	3857	0.0288273	0.0404148	3.70865	TRINITY_DN24380_c0_g1_i1:TRINITY_DN24380_c0_g1_i1
GO:0009617	response to bacterium	biological_process	1	65	17	3857	0.032321	0.0448729	3.4905	TRINITY_DN22015_c0_g1_i1:TRINITY_DN22015_c0_g1_i1
GO:0009813	flavonoid biosynthetic process	biological_process	1	65	19	3857	0.0397747	0.0541694	3.12308	TRINITY_DN21681_c0_g1_i1:TRINITY_DN21681_c0_g1_i1
GO:0040008	regulation of growth	biological_process	1	65	19	3857	0.0397747	0.0541694	3.12308	TRINITY_DN24682_c2_g2_i13:TRINITY_DN24682_c2_g2_i13
GO:0006979	response to oxidative stress	biological_process	3	65	78	3857	0.0413671	0.0558066	2.28225	TRINITY_DN26612_c0_g1_i4:TRINITY_DN26612_c0_g1_i4; TRINITY_DN26929_c0_g1_i1:TRINITY_DN26929_c0_g1_i1; TRINITY_DN35647_c2_g1_i1:TRINITY_DN35647_c2_g1_i1
GO:0009611	response to wounding	biological_process	1	65	22	3857	0.0520314	0.0695373	2.6972	TRINITY_DN22015_c0_g1_i1:TRINITY_DN22015_c0_g1_i1
GO:0046872	metal ion binding	molecular_function	11	65	431	3857	0.0532789	0.0705453	1.51444	TRINITY_DN10881_c0_g1_i1:TRINITY_DN10881_c0_g1_i1; TRINITY_DN17436_c1_g1_i1:TRINITY_DN17436_c1_g1_i1; TRINITY_DN18145_c0_g1_i2:TRINITY_DN18145_c0_g1_i2; TRINITY_DN20848_c0_g1_i2:TRINITY_DN20848_c0_g1_i2; TRINITY_DN21700_c4_g5_i1:TRINITY_DN21700_c4_g5_i1; TRINITY_DN21700_c4_g7_i2:TRINITY_DN21700_c4_g7_i2; TRINITY_DN26612_c0_g1_i4:TRINITY_DN26612_c0_g1_i4; TRINITY_DN26929_c0_g1_i1:TRINITY_DN26929_c…
GO:0009505	plant-type cell wall	cellular_component	3	65	85	3857	0.0538559	0.0706549	2.0943	TRINITY_DN23170_c2_g1_i1:TRINITY_DN23170_c2_g1_i1; TRINITY_DN24154_c0_g1_i2:TRINITY_DN24154_c0_g1_i2; TRINITY_DN32268_c0_g1_i1:TRINITY_DN32268_c0_g1_i1
GO:0031966	mitochondrial membrane	cellular_component	1	65	23	3857	0.0563811	0.0732954	2.57993	TRINITY_DN34279_c0_g7_i2:TRINITY_DN34279_c0_g7_i2
GO:0042802	identical protein binding	molecular_function	2	65	55	3857	0.0644754	0.0830629	2.15776	TRINITY_DN22552_c0_g1_i1:TRINITY_DN22552_c0_g1_i1; TRINITY_DN22552_c0_g2_i1:TRINITY_DN22552_c0_g2_i1
GO:0051603	proteolysis involved in cellular protein catabolic process	biological_process	1	65	25	3857	0.0654442	0.0835582	2.37354	TRINITY_DN22953_c0_g1_i2:TRINITY_DN22953_c0_g1_i2
GO:0050832	defense response to fungus	biological_process	1	65	31	3857	0.0951832	0.120453	1.91414	TRINITY_DN22186_c0_g1_i2:TRINITY_DN22186_c0_g1_i2
GO:0046658	anchored component of plasma membrane	cellular_component	1	65	32	3857	0.100462	0.126019	1.85433	TRINITY_DN26681_c0_g1_i4:TRINITY_DN26681_c0_g1_i4
GO:0016887	ATPase activity	molecular_function	1	65	34	3857	0.111258	0.138347	1.74525	TRINITY_DN34279_c0_g7_i2:TRINITY_DN34279_c0_g7_i2
GO:0009543	chloroplast thylakoid lumen	cellular_component	1	65	40	3857	0.145264	0.179076	1.48346	TRINITY_DN27689_c0_g3_i2:TRINITY_DN27689_c0_g3_i2
GO:0009555	pollen development	biological_process	1	65	41	3857	0.151129	0.184714	1.44728	TRINITY_DN26456_c0_g2_i2:TRINITY_DN26456_c0_g2_i2
GO:0071555	cell wall organization	biological_process	1	65	44	3857	0.168997	0.204801	1.3486	TRINITY_DN32268_c0_g1_i1:TRINITY_DN32268_c0_g1_i1
GO:0009534	chloroplast thylakoid	cellular_component	2	65	86	3857	0.17577	0.21122	1.37996	TRINITY_DN32269_c1_g1_i3:TRINITY_DN32269_c1_g1_i3; TRINITY_DN34347_c0_g1_i2:TRINITY_DN34347_c0_g1_i2
GO:0004252	serine-type endopeptidase activity	molecular_function	1	65	50	3857	0.205684	0.245107	1.18677	TRINITY_DN36628_c2_g3_i1:TRINITY_DN36628_c2_g3_i1
GO:0005783	endoplasmic reticulum	cellular_component	4	65	198	3857	0.239697	0.283278	1.19876	TRINITY_DN24682_c2_g2_i13:TRINITY_DN24682_c2_g2_i13; TRINITY_DN26456_c0_g2_i2:TRINITY_DN26456_c0_g2_i2; TRINITY_DN32181_c1_g2_i3:TRINITY_DN32181_c1_g2_i3; TRINITY_DN34279_c0_g7_i2:TRINITY_DN34279_c0_g7_i2
GO:0009737	response to abscisic acid	biological_process	1	65	57	3857	0.249452	0.29239	1.04103	TRINITY_DN34279_c0_g7_i2:TRINITY_DN34279_c0_g7_i2
GO:0000287	magnesium ion binding	molecular_function	1	65	62	3857	0.280946	0.326628	0.957072	TRINITY_DN19381_c0_g1_i1:TRINITY_DN19381_c0_g1_i1
GO:0009414	response to water deprivation	biological_process	1	65	64	3857	0.293534	0.338511	0.927163	TRINITY_DN34279_c0_g7_i2:TRINITY_DN34279_c0_g7_i2
GO:0009793	embryo development ending in seed dormancy	biological_process	1	65	70	3857	0.331102	0.378781	0.847692	TRINITY_DN32181_c1_g7_i1:TRINITY_DN32181_c1_g7_i1
GO:0042742	defense response to bacterium	biological_process	1	65	71	3857	0.337319	0.382831	0.835753	TRINITY_DN24682_c2_g2_i13:TRINITY_DN24682_c2_g2_i13
GO:0009409	response to cold	biological_process	1	65	74	3857	0.355869	0.400703	0.801871	TRINITY_DN34279_c0_g7_i2:TRINITY_DN34279_c0_g7_i2
GO:0005509	calcium ion binding	molecular_function	1	65	78	3857	0.380323	0.424892	0.76075	TRINITY_DN24334_c0_g1_i2:TRINITY_DN24334_c0_g1_i2
GO:0005789	endoplasmic reticulum membrane	cellular_component	1	65	94	3857	0.473837	0.525261	0.63126	TRINITY_DN34426_c0_g1_i12:TRINITY_DN34426_c0_g1_i12
GO:0003729	mRNA binding	molecular_function	1	65	112	3857	0.568539	0.625393	0.529808	TRINITY_DN29629_c1_g1_i2:TRINITY_DN29629_c1_g1_i2
GO:0009651	response to salt stress	biological_process	1	65	118	3857	0.59733	0.652047	0.502868	TRINITY_DN34279_c0_g7_i2:TRINITY_DN34279_c0_g7_i2
GO:0009506	plasmodesma	cellular_component	2	65	262	3857	0.828935	0.898012	0.452965	TRINITY_DN32181_c1_g7_i1:TRINITY_DN32181_c1_g7_i1; TRINITY_DN35647_c2_g1_i1:TRINITY_DN35647_c2_g1_i1
GO:0005773	vacuole	cellular_component	1	65	207	3857	0.87228	0.937865	0.286659	TRINITY_DN23423_c0_g2_i2:TRINITY_DN23423_c0_g2_i2
GO:0016020	membrane	cellular_component	2	65	297	3857	0.887729	0.947352	0.399586	TRINITY_DN24682_c2_g2_i13:TRINITY_DN24682_c2_g2_i13; TRINITY_DN36628_c2_g3_i1:TRINITY_DN36628_c2_g3_i1
GO:0009570	chloroplast stroma	cellular_component	2	65	307	3857	0.900907	0.954295	0.38657	TRINITY_DN32269_c1_g1_i3:TRINITY_DN32269_c1_g1_i3; TRINITY_DN34347_c0_g1_i2:TRINITY_DN34347_c0_g1_i2
GO:0016021	integral component of membrane	cellular_component	4	65	507	3857	0.942099	0.990589	0.468154	TRINITY_DN24682_c2_g2_i13:TRINITY_DN24682_c2_g2_i13; TRINITY_DN25317_c0_g1_i18:TRINITY_DN25317_c0_g1_i18; TRINITY_DN34279_c0_g7_i2:TRINITY_DN34279_c0_g7_i2; TRINITY_DN34426_c0_g1_i12:TRINITY_DN34426_c0_g1_i12
GO:0005739	mitochondrion	cellular_component	2	65	359	3857	0.949715	0.991308	0.330576	TRINITY_DN24682_c2_g2_i13:TRINITY_DN24682_c2_g2_i13; TRINITY_DN34279_c0_g7_i2:TRINITY_DN34279_c0_g7_i2
GO:0005886	plasma membrane	cellular_component	2	65	473	3857	0.990165	0.999997	0.250903	TRINITY_DN24682_c2_g2_i13:TRINITY_DN24682_c2_g2_i13; TRINITY_DN32181_c1_g2_i3:TRINITY_DN32181_c1_g2_i3
GO:0005524	ATP binding	molecular_function	2	65	525	3857	0.995582	0.999997	0.226051	TRINITY_DN29970_c0_g1_i7:TRINITY_DN29970_c0_g1_i7; TRINITY_DN34279_c0_g7_i2:TRINITY_DN34279_c0_g7_i2
GO:0005737	cytoplasm	cellular_component	3	65	620	3857	0.995757	0.999997	0.287122	TRINITY_DN19381_c0_g1_i1:TRINITY_DN19381_c0_g1_i1; TRINITY_DN24947_c0_g2_i1:TRINITY_DN24947_c0_g2_i1; TRINITY_DN29629_c1_g1_i2:TRINITY_DN29629_c1_g1_i2
GO:0005634	nucleus	cellular_component	1	65	529	3857	0.999276	0.999997	0.112171	TRINITY_DN26456_c0_g2_i2:TRINITY_DN26456_c0_g2_i2
GO:0005829	cytosol	cellular_component	1	65	739	3857	0.999985	0.999997	0.0802956	TRINITY_DN23943_c0_g1_i5:TRINITY_DN23943_c0_g1_i5
GO:0009507	chloroplast	cellular_component	1	65	823	3857	0.999997	0.999997	0.0721002	TRINITY_DN29970_c0_g1_i7:TRINITY_DN29970_c0_g1_i7

## Sheet: enrichment-go-opposite-Total
id	term	category	ListHits	ListTotal	PopHits	PopTotal	pval	padj	Enrichment_score	Gene
GO:0006952	defense response	biological_process	1	1	77	3857	0	0	50.0909	TRINITY_DN27992_c0_g1_i26:TRINITY_DN27992_c0_g1_i26
GO:0009607	response to biotic stimulus	biological_process	1	1	11	3857	0	0	350.636	TRINITY_DN27992_c0_g1_i26:TRINITY_DN27992_c0_g1_i26

## Sheet: enrichment-go-single-mRNA-Total
id	term	category	ListHits	ListTotal	PopHits	PopTotal	pval	padj	Enrichment_score	Gene
GO:1900056	negative regulation of leaf senescence	biological_process	1	441	1	3857	0	0	8.74603	TRINITY_DN15297_c0_g1_i1:TRINITY_DN15297_c0_g1_i1
GO:0090353	polygalacturonase inhibitor activity	molecular_function	2	441	2	3857	0	0	8.74603	TRINITY_DN16839_c0_g1_i1:TRINITY_DN16839_c0_g1_i1; TRINITY_DN25335_c0_g1_i9:TRINITY_DN25335_c0_g1_i9
GO:0008843	endochitinase activity	molecular_function	1	441	1	3857	0	0	8.74603	TRINITY_DN18852_c0_g1_i1:TRINITY_DN18852_c0_g1_i1
GO:0035885	exochitinase activity	molecular_function	1	441	1	3857	0	0	8.74603	TRINITY_DN18852_c0_g1_i1:TRINITY_DN18852_c0_g1_i1
GO:1902382	11-oxo-beta-amyrin catabolic process	biological_process	1	441	1	3857	0	0	8.74603	TRINITY_DN19467_c0_g1_i2:TRINITY_DN19467_c0_g1_i2
GO:1902386	glycyrrhetinate biosynthetic process	biological_process	1	441	1	3857	0	0	8.74603	TRINITY_DN19467_c0_g1_i2:TRINITY_DN19467_c0_g1_i2
GO:0051879	Hsp90 protein binding	molecular_function	2	441	2	3857	0	0	8.74603	TRINITY_DN19781_c0_g1_i1:TRINITY_DN19781_c0_g1_i1; TRINITY_DN34837_c0_g1_i1:TRINITY_DN34837_c0_g1_i1
GO:0101031	chaperone complex	cellular_component	1	441	1	3857	0	0	8.74603	TRINITY_DN19781_c0_g1_i1:TRINITY_DN19781_c0_g1_i1
GO:0009820	alkaloid metabolic process	biological_process	1	441	1	3857	0	0	8.74603	TRINITY_DN20355_c0_g1_i1:TRINITY_DN20355_c0_g1_i1
GO:0042409	caffeoyl-CoA O-methyltransferase activity	molecular_function	2	441	2	3857	0	0	8.74603	TRINITY_DN20902_c0_g1_i6:TRINITY_DN20902_c0_g1_i6; TRINITY_DN22176_c0_g1_i4:TRINITY_DN22176_c0_g1_i4
GO:0071484	cellular response to light intensity	biological_process	1	441	1	3857	0	0	8.74603	TRINITY_DN21115_c0_g1_i2:TRINITY_DN21115_c0_g1_i2
GO:0010469	regulation of signaling receptor activity	biological_process	1	441	1	3857	0	0	8.74603	TRINITY_DN21194_c0_g1_i3:TRINITY_DN21194_c0_g1_i3
GO:0048018	receptor ligand activity	molecular_function	1	441	1	3857	0	0	8.74603	TRINITY_DN21194_c0_g1_i3:TRINITY_DN21194_c0_g1_i3
GO:0036377	arbuscular mycorrhizal association	biological_process	1	441	1	3857	0	0	8.74603	TRINITY_DN21531_c0_g1_i1:TRINITY_DN21531_c0_g1_i1
GO:0003858	3-hydroxybutyrate dehydrogenase activity	molecular_function	1	441	1	3857	0	0	8.74603	TRINITY_DN21628_c0_g1_i1:TRINITY_DN21628_c0_g1_i1
GO:0005460	UDP-glucose transmembrane transporter activity	molecular_function	1	441	1	3857	0	0	8.74603	TRINITY_DN21631_c0_g1_i3:TRINITY_DN21631_c0_g1_i3
GO:1901601	strigolactone biosynthetic process	biological_process	1	441	1	3857	0	0	8.74603	TRINITY_DN21674_c0_g1_i1:TRINITY_DN21674_c0_g1_i1
GO:0061416	regulation of transcription from RNA polymerase II promoter in response to salt stress	biological_process	1	441	1	3857	0	0	8.74603	TRINITY_DN21991_c0_g1_i2:TRINITY_DN21991_c0_g1_i2
GO:0097237	cellular response to toxic substance	biological_process	1	441	1	3857	0	0	8.74603	TRINITY_DN22045_c0_g1_i1:TRINITY_DN22045_c0_g1_i1
GO:0044375	regulation of peroxisome size	biological_process	1	441	1	3857	0	0	8.74603	TRINITY_DN22219_c0_g1_i2:TRINITY_DN22219_c0_g1_i2
GO:0016099	monoterpenoid biosynthetic process	biological_process	1	441	1	3857	0	0	8.74603	TRINITY_DN22529_c0_g1_i1:TRINITY_DN22529_c0_g1_i1
GO:0034986	iron chaperone activity	molecular_function	1	441	1	3857	0	0	8.74603	TRINITY_DN22732_c0_g1_i2:TRINITY_DN22732_c0_g1_i2
GO:1903329	regulation of iron-sulfur cluster assembly	biological_process	1	441	1	3857	0	0	8.74603	TRINITY_DN22732_c0_g1_i2:TRINITY_DN22732_c0_g1_i2
GO:0002094	polyprenyltransferase activity	molecular_function	1	441	1	3857	0	0	8.74603	TRINITY_DN23039_c0_g1_i2:TRINITY_DN23039_c0_g1_i2
GO:0016094	polyprenol biosynthetic process	biological_process	1	441	1	3857	0	0	8.74603	TRINITY_DN23039_c0_g1_i2:TRINITY_DN23039_c0_g1_i2
GO:0052033	pathogen-associated molecular pattern dependent induction by symbiont of host innate immune response	biological_process	2	441	2	3857	0	0	8.74603	TRINITY_DN23262_c0_g1_i2:TRINITY_DN23262_c0_g1_i2; TRINITY_DN25047_c0_g5_i5:TRINITY_DN25047_c0_g5_i5
GO:0010017	red or far-red light signaling pathway	biological_process	1	441	1	3857	0	0	8.74603	TRINITY_DN23419_c0_g1_i2:TRINITY_DN23419_c0_g1_i2
GO:0008271	secondary active sulfate transmembrane transporter activity	molecular_function	1	441	1	3857	0	0	8.74603	TRINITY_DN23731_c0_g1_i1:TRINITY_DN23731_c0_g1_i1
GO:0015116	sulfate transmembrane transporter activity	molecular_function	2	441	2	3857	0	0	8.74603	TRINITY_DN23731_c0_g1_i1:TRINITY_DN23731_c0_g1_i1; TRINITY_DN25324_c0_g1_i1:TRINITY_DN25324_c0_g1_i1
GO:0015301	anion:anion antiporter activity	molecular_function	1	441	1	3857	0	0	8.74603	TRINITY_DN23731_c0_g1_i1:TRINITY_DN23731_c0_g1_i1
GO:0071483	cellular response to blue light	biological_process	1	441	1	3857	0	0	8.74603	TRINITY_DN23956_c0_g1_i7:TRINITY_DN23956_c0_g1_i7
GO:0071486	cellular response to high light intensity	biological_process	1	441	1	3857	0	0	8.74603	TRINITY_DN23956_c0_g1_i7:TRINITY_DN23956_c0_g1_i7
GO:0071490	cellular response to far red light	biological_process	1	441	1	3857	0	0	8.74603	TRINITY_DN23956_c0_g1_i7:TRINITY_DN23956_c0_g1_i7
GO:0071491	cellular response to red light	biological_process	1	441	1	3857	0	0	8.74603	TRINITY_DN23956_c0_g1_i7:TRINITY_DN23956_c0_g1_i7
GO:0071492	cellular response to UV-A	biological_process	1	441	1	3857	0	0	8.74603	TRINITY_DN23956_c0_g1_i7:TRINITY_DN23956_c0_g1_i7
GO:0010450	inflorescence meristem growth	biological_process	1	441	1	3857	0	0	8.74603	TRINITY_DN23966_c0_g1_i2:TRINITY_DN23966_c0_g1_i2
GO:0048448	stamen morphogenesis	biological_process	1	441	1	3857	0	0	8.74603	TRINITY_DN23966_c0_g1_i2:TRINITY_DN23966_c0_g1_i2
GO:0048833	specification of floral organ number	biological_process	1	441	1	3857	0	0	8.74603	TRINITY_DN23966_c0_g1_i2:TRINITY_DN23966_c0_g1_i2
GO:0047913	gallate 1-beta-glucosyltransferase activity	molecular_function	1	441	1	3857	0	0	8.74603	TRINITY_DN24271_c0_g2_i4:TRINITY_DN24271_c0_g2_i4
GO:0047893	flavonol 3-O-glucosyltransferase activity	molecular_function	1	441	1	3857	0	0	8.74603	TRINITY_DN24403_c0_g1_i2:TRINITY_DN24403_c0_g1_i2
GO:0102360	daphnetin 3-O-glucosyltransferase activity	molecular_function	1	441	1	3857	0	0	8.74603	TRINITY_DN24403_c0_g1_i2:TRINITY_DN24403_c0_g1_i2
GO:0102425	myricetin 3-O-glucosyltransferase activity	molecular_function	1	441	1	3857	0	0	8.74603	TRINITY_DN24403_c0_g1_i2:TRINITY_DN24403_c0_g1_i2
GO:0050829	defense response to Gram-negative bacterium	biological_process	2	441	2	3857	0	0	8.74603	TRINITY_DN24564_c0_g1_i5:TRINITY_DN24564_c0_g1_i5; TRINITY_DN29636_c0_g1_i1:TRINITY_DN29636_c0_g1_i1
GO:0045486	naringenin 3-dioxygenase activity	molecular_function	2	441	2	3857	0	0	8.74603	TRINITY_DN24996_c0_g1_i2:TRINITY_DN24996_c0_g1_i2; TRINITY_DN28891_c0_g2_i1:TRINITY_DN28891_c0_g2_i1
GO:0003796	lysozyme activity	molecular_function	2	441	2	3857	0	0	8.74603	TRINITY_DN25043_c0_g2_i3:TRINITY_DN25043_c0_g2_i3; TRINITY_DN9478_c0_g1_i2:TRINITY_DN9478_c0_g1_i2
GO:0009831	plant-type cell wall modification involved in multidimensional cell growth	biological_process	1	441	1	3857	0	0	8.74603	TRINITY_DN25095_c0_g1_i2:TRINITY_DN25095_c0_g1_i2
GO:0010143	cutin biosynthetic process	biological_process	1	441	1	3857	0	0	8.74603	TRINITY_DN25272_c0_g1_i1:TRINITY_DN25272_c0_g1_i1
GO:0051179	localization	biological_process	1	441	1	3857	0	0	8.74603	TRINITY_DN25272_c0_g1_i1:TRINITY_DN25272_c0_g1_i1
GO:0090626	plant epidermis morphogenesis	biological_process	1	441	1	3857	0	0	8.74603	TRINITY_DN25272_c0_g1_i1:TRINITY_DN25272_c0_g1_i1
GO:0015117	thiosulfate transmembrane transporter activity	molecular_function	1	441	1	3857	0	0	8.74603	TRINITY_DN25324_c0_g1_i1:TRINITY_DN25324_c0_g1_i1
GO:0015709	thiosulfate transport	biological_process	1	441	1	3857	0	0	8.74603	TRINITY_DN25324_c0_g1_i1:TRINITY_DN25324_c0_g1_i1
GO:0071422	succinate transmembrane transport	biological_process	1	441	1	3857	0	0	8.74603	TRINITY_DN25324_c0_g1_i1:TRINITY_DN25324_c0_g1_i1
GO:0004070	aspartate carbamoyltransferase activity	molecular_function	1	441	1	3857	0	0	8.74603	TRINITY_DN25839_c0_g1_i1:TRINITY_DN25839_c0_g1_i1
GO:0033810	anthocyanin 5-O-glucoside 6'''-O-malonyltransferase activity	molecular_function	1	441	1	3857	0	0	8.74603	TRINITY_DN25846_c0_g1_i3:TRINITY_DN25846_c0_g1_i3
GO:0033385	geranylgeranyl diphosphate metabolic process	biological_process	1	441	1	3857	0	0	8.74603	TRINITY_DN25988_c0_g1_i2:TRINITY_DN25988_c0_g1_i2
GO:0033521	phytyl diphosphate biosynthetic process	biological_process	1	441	1	3857	0	0	8.74603	TRINITY_DN25988_c0_g1_i2:TRINITY_DN25988_c0_g1_i2
GO:0045550	geranylgeranyl reductase activity	molecular_function	1	441	1	3857	0	0	8.74603	TRINITY_DN25988_c0_g1_i2:TRINITY_DN25988_c0_g1_i2
GO:0102067	geranylgeranyl diphosphate reductase activity	molecular_function	1	441	1	3857	0	0	8.74603	TRINITY_DN25988_c0_g1_i2:TRINITY_DN25988_c0_g1_i2
GO:0045471	response to ethanol	biological_process	1	441	1	3857	0	0	8.74603	TRINITY_DN26136_c0_g3_i2:TRINITY_DN26136_c0_g3_i2
GO:0046688	response to copper ion	biological_process	1	441	1	3857	0	0	8.74603	TRINITY_DN26136_c0_g3_i2:TRINITY_DN26136_c0_g3_i2
GO:0006218	uridine catabolic process	biological_process	1	441	1	3857	0	0	8.74603	TRINITY_DN26497_c0_g1_i4:TRINITY_DN26497_c0_g1_i4
GO:0047622	adenosine nucleosidase activity	molecular_function	1	441	1	3857	0	0	8.74603	TRINITY_DN26497_c0_g1_i4:TRINITY_DN26497_c0_g1_i4
GO:0072585	xanthosine nucleotidase activity	molecular_function	1	441	1	3857	0	0	8.74603	TRINITY_DN26497_c0_g1_i4:TRINITY_DN26497_c0_g1_i4
GO:0046914	transition metal ion binding	molecular_function	1	441	1	3857	0	0	8.74603	TRINITY_DN26686_c0_g1_i5:TRINITY_DN26686_c0_g1_i5
GO:0046916	cellular transition metal ion homeostasis	biological_process	1	441	1	3857	0	0	8.74603	TRINITY_DN26686_c0_g1_i5:TRINITY_DN26686_c0_g1_i5
GO:0016843	amine-lyase activity	molecular_function	1	441	1	3857	0	0	8.74603	TRINITY_DN26714_c0_g1_i2:TRINITY_DN26714_c0_g1_i2
GO:0030794	(S)-coclaurine-N-methyltransferase activity	molecular_function	1	441	1	3857	0	0	8.74603	TRINITY_DN26887_c0_g1_i1:TRINITY_DN26887_c0_g1_i1
GO:0010608	posttranscriptional regulation of gene expression	biological_process	1	441	1	3857	0	0	8.74603	TRINITY_DN26941_c0_g1_i2:TRINITY_DN26941_c0_g1_i2
GO:0009812	flavonoid metabolic process	biological_process	2	441	2	3857	0	0	8.74603	TRINITY_DN27014_c1_g1_i2:TRINITY_DN27014_c1_g1_i2; TRINITY_DN27708_c1_g1_i6:TRINITY_DN27708_c1_g1_i6
GO:0030761	8-hydroxyquercitin 8-O-methyltransferase activity	molecular_function	2	441	2	3857	0	0	8.74603	TRINITY_DN27014_c1_g1_i2:TRINITY_DN27014_c1_g1_i2; TRINITY_DN27708_c1_g1_i6:TRINITY_DN27708_c1_g1_i6
GO:0047427	cyanoalanine nitrilase activity	molecular_function	1	441	1	3857	0	0	8.74603	TRINITY_DN27291_c0_g1_i2:TRINITY_DN27291_c0_g1_i2
GO:0002237	response to molecule of bacterial origin	biological_process	2	441	2	3857	0	0	8.74603	TRINITY_DN28092_c0_g1_i6:TRINITY_DN28092_c0_g1_i6; TRINITY_DN32160_c0_g1_i2:TRINITY_DN32160_c0_g1_i2
GO:0033160	positive regulation of protein import into nucleus, translocation	biological_process	1	441	1	3857	0	0	8.74603	TRINITY_DN28092_c0_g1_i6:TRINITY_DN28092_c0_g1_i6
GO:0008481	sphinganine kinase activity	molecular_function	1	441	1	3857	0	0	8.74603	TRINITY_DN28135_c0_g1_i10:TRINITY_DN28135_c0_g1_i10
GO:0004421	hydroxymethylglutaryl-CoA synthase activity	molecular_function	1	441	1	3857	0	0	8.74603	TRINITY_DN28401_c0_g1_i9:TRINITY_DN28401_c0_g1_i9
GO:0006084	acetyl-CoA metabolic process	biological_process	1	441	1	3857	0	0	8.74603	TRINITY_DN28401_c0_g1_i9:TRINITY_DN28401_c0_g1_i9
GO:0008519	ammonium transmembrane transporter activity	molecular_function	1	441	1	3857	0	0	8.74603	TRINITY_DN28463_c0_g1_i2:TRINITY_DN28463_c0_g1_i2
GO:0015696	ammonium transport	biological_process	1	441	1	3857	0	0	8.74603	TRINITY_DN28463_c0_g1_i2:TRINITY_DN28463_c0_g1_i2
GO:0072488	ammonium transmembrane transport	biological_process	1	441	1	3857	0	0	8.74603	TRINITY_DN28463_c0_g1_i2:TRINITY_DN28463_c0_g1_i2
GO:0080181	lateral root branching	biological_process	1	441	1	3857	0	0	8.74603	TRINITY_DN28463_c0_g1_i2:TRINITY_DN28463_c0_g1_i2
GO:0008465	glycerate dehydrogenase activity	molecular_function	1	441	1	3857	0	0	8.74603	TRINITY_DN28546_c1_g3_i1:TRINITY_DN28546_c1_g3_i1
GO:0016618	hydroxypyruvate reductase activity	molecular_function	1	441	1	3857	0	0	8.74603	TRINITY_DN28546_c1_g3_i1:TRINITY_DN28546_c1_g3_i1
GO:0044238	primary metabolic process	biological_process	1	441	1	3857	0	0	8.74603	TRINITY_DN28749_c0_g1_i2:TRINITY_DN28749_c0_g1_i2
GO:0005432	calcium:sodium antiporter activity	molecular_function	1	441	1	3857	0	0	8.74603	TRINITY_DN28843_c0_g1_i5:TRINITY_DN28843_c0_g1_i5
GO:0015369	calcium:proton antiporter activity	molecular_function	2	441	2	3857	0	0	8.74603	TRINITY_DN28843_c0_g1_i5:TRINITY_DN28843_c0_g1_i5; TRINITY_DN31091_c0_g1_i1:TRINITY_DN31091_c0_g1_i1
GO:0055074	calcium ion homeostasis	biological_process	1	441	1	3857	0	0	8.74603	TRINITY_DN28843_c0_g1_i5:TRINITY_DN28843_c0_g1_i5
GO:0061635	regulation of protein complex stability	biological_process	1	441	1	3857	0	0	8.74603	TRINITY_DN29449_c0_g1_i1:TRINITY_DN29449_c0_g1_i1
GO:0047216	inositol 3-alpha-galactosyltransferase activity	molecular_function	1	441	1	3857	0	0	8.74603	TRINITY_DN29453_c0_g2_i7:TRINITY_DN29453_c0_g2_i7
GO:0052576	carbohydrate storage	biological_process	1	441	1	3857	0	0	8.74603	TRINITY_DN29453_c0_g2_i7:TRINITY_DN29453_c0_g2_i7
GO:0033481	galacturonate biosynthetic process	biological_process	1	441	1	3857	0	0	8.74603	TRINITY_DN29636_c0_g1_i1:TRINITY_DN29636_c0_g1_i1
GO:0050378	UDP-glucuronate 4-epimerase activity	molecular_function	1	441	1	3857	0	0	8.74603	TRINITY_DN29636_c0_g1_i1:TRINITY_DN29636_c0_g1_i1
GO:1901671	positive regulation of superoxide dismutase activity	biological_process	2	441	2	3857	0	0	8.74603	TRINITY_DN29715_c0_g1_i1:TRINITY_DN29715_c0_g1_i1; TRINITY_DN29715_c0_g2_i1:TRINITY_DN29715_c0_g2_i1
GO:0004793	threonine aldolase activity	molecular_function	1	441	1	3857	0	0	8.74603	TRINITY_DN29825_c0_g1_i3:TRINITY_DN29825_c0_g1_i3
GO:0006545	glycine biosynthetic process	biological_process	1	441	1	3857	0	0	8.74603	TRINITY_DN29825_c0_g1_i3:TRINITY_DN29825_c0_g1_i3
GO:0008732	L-allo-threonine aldolase activity	molecular_function	1	441	1	3857	0	0	8.74603	TRINITY_DN29825_c0_g1_i3:TRINITY_DN29825_c0_g1_i3
GO:0008863	formate dehydrogenase (NAD+) activity	molecular_function	1	441	1	3857	0	0	8.74603	TRINITY_DN29956_c0_g1_i2:TRINITY_DN29956_c0_g1_i2
GO:0042183	formate catabolic process	biological_process	1	441	1	3857	0	0	8.74603	TRINITY_DN29956_c0_g1_i2:TRINITY_DN29956_c0_g1_i2
GO:0010148	transpiration	biological_process	1	441	1	3857	0	0	8.74603	TRINITY_DN30222_c0_g1_i3:TRINITY_DN30222_c0_g1_i3
GO:0072660	maintenance of protein location in plasma membrane	biological_process	1	441	1	3857	0	0	8.74603	TRINITY_DN30222_c0_g1_i3:TRINITY_DN30222_c0_g1_i3
GO:0006695	cholesterol biosynthetic process	biological_process	1	441	1	3857	0	0	8.74603	TRINITY_DN30340_c0_g1_i1:TRINITY_DN30340_c0_g1_i1
GO:0006742	NADP catabolic process	biological_process	1	441	1	3857	0	0	8.74603	TRINITY_DN30772_c0_g1_i1:TRINITY_DN30772_c0_g1_i1
GO:0019677	NAD catabolic process	biological_process	1	441	1	3857	0	0	8.74603	TRINITY_DN30772_c0_g1_i1:TRINITY_DN30772_c0_g1_i1
GO:0030628	pre-mRNA 3'-splice site binding	molecular_function	1	441	1	3857	0	0	8.74603	TRINITY_DN30931_c0_g1_i4:TRINITY_DN30931_c0_g1_i4
GO:0089701	U2AF	cellular_component	1	441	1	3857	0	0	8.74603	TRINITY_DN30931_c0_g1_i4:TRINITY_DN30931_c0_g1_i4
GO:1904143	positive regulation of carotenoid biosynthetic process	biological_process	1	441	1	3857	0	0	8.74603	TRINITY_DN31047_c0_g2_i1:TRINITY_DN31047_c0_g2_i1
GO:0004698	calcium-dependent protein kinase C activity	molecular_function	1	441	1	3857	0	0	8.74603	TRINITY_DN31150_c0_g1_i6:TRINITY_DN31150_c0_g1_i6
GO:0008216	spermidine metabolic process	biological_process	1	441	1	3857	0	0	8.74603	TRINITY_DN31178_c0_g3_i2:TRINITY_DN31178_c0_g3_i2
GO:0102336	3-oxo-arachidoyl-CoA synthase activity	molecular_function	2	441	2	3857	0	0	8.74603	TRINITY_DN31326_c0_g1_i3:TRINITY_DN31326_c0_g1_i3; TRINITY_DN31471_c0_g2_i1:TRINITY_DN31471_c0_g2_i1
GO:0102337	3-oxo-cerotoyl-CoA synthase activity	molecular_function	2	441	2	3857	0	0	8.74603	TRINITY_DN31326_c0_g1_i3:TRINITY_DN31326_c0_g1_i3; TRINITY_DN31471_c0_g2_i1:TRINITY_DN31471_c0_g2_i1
GO:0102338	3-oxo-lignoceronyl-CoA synthase activity	molecular_function	2	441	2	3857	0	0	8.74603	TRINITY_DN31326_c0_g1_i3:TRINITY_DN31326_c0_g1_i3; TRINITY_DN31471_c0_g2_i1:TRINITY_DN31471_c0_g2_i1
GO:0102756	very-long-chain 3-ketoacyl-CoA synthase activity	molecular_function	2	441	2	3857	0	0	8.74603	TRINITY_DN31326_c0_g1_i3:TRINITY_DN31326_c0_g1_i3; TRINITY_DN31471_c0_g2_i1:TRINITY_DN31471_c0_g2_i1
GO:0009696	salicylic acid metabolic process	biological_process	1	441	1	3857	0	0	8.74603	TRINITY_DN31712_c0_g2_i3:TRINITY_DN31712_c0_g2_i3
GO:0018874	benzoate metabolic process	biological_process	1	441	1	3857	0	0	8.74603	TRINITY_DN31712_c0_g2_i3:TRINITY_DN31712_c0_g2_i3
GO:0046482	para-aminobenzoic acid metabolic process	biological_process	1	441	1	3857	0	0	8.74603	TRINITY_DN31712_c0_g2_i3:TRINITY_DN31712_c0_g2_i3
GO:0052639	salicylic acid glucosyltransferase (ester-forming) activity	molecular_function	1	441	1	3857	0	0	8.74603	TRINITY_DN31712_c0_g2_i3:TRINITY_DN31712_c0_g2_i3
GO:0052641	benzoic acid glucosyltransferase activity	molecular_function	1	441	1	3857	0	0	8.74603	TRINITY_DN31712_c0_g2_i3:TRINITY_DN31712_c0_g2_i3
GO:0080002	UDP-glucose:4-aminobenzoate acylglucosyltransferase activity	molecular_function	1	441	1	3857	0	0	8.74603	TRINITY_DN31712_c0_g2_i3:TRINITY_DN31712_c0_g2_i3
GO:0090704	nicotinate-O-glucosyltransferase activity	molecular_function	1	441	1	3857	0	0	8.74603	TRINITY_DN31712_c0_g2_i3:TRINITY_DN31712_c0_g2_i3
GO:0004370	glycerol kinase activity	molecular_function	1	441	1	3857	0	0	8.74603	TRINITY_DN32160_c0_g1_i2:TRINITY_DN32160_c0_g1_i2
GO:0006641	triglyceride metabolic process	biological_process	1	441	1	3857	0	0	8.74603	TRINITY_DN32160_c0_g1_i2:TRINITY_DN32160_c0_g1_i2
GO:0010188	response to microbial phytotoxin	biological_process	1	441	1	3857	0	0	8.74603	TRINITY_DN32160_c0_g1_i2:TRINITY_DN32160_c0_g1_i2
GO:0046167	glycerol-3-phosphate biosynthetic process	biological_process	1	441	1	3857	0	0	8.74603	TRINITY_DN32160_c0_g1_i2:TRINITY_DN32160_c0_g1_i2
GO:0009575	chromoplast stroma	cellular_component	1	441	1	3857	0	0	8.74603	TRINITY_DN32275_c0_g1_i2:TRINITY_DN32275_c0_g1_i2
GO:0035448	extrinsic component of thylakoid membrane	cellular_component	1	441	1	3857	0	0	8.74603	TRINITY_DN32275_c0_g1_i2:TRINITY_DN32275_c0_g1_i2
GO:0006598	polyamine catabolic process	biological_process	1	441	1	3857	0	0	8.74603	TRINITY_DN32449_c0_g1_i2:TRINITY_DN32449_c0_g1_i2
GO:0046208	spermine catabolic process	biological_process	1	441	1	3857	0	0	8.74603	TRINITY_DN32449_c0_g1_i2:TRINITY_DN32449_c0_g1_i2
GO:0046592	polyamine oxidase activity	molecular_function	1	441	1	3857	0	0	8.74603	TRINITY_DN32449_c0_g1_i2:TRINITY_DN32449_c0_g1_i2
GO:0052901	spermine:oxygen oxidoreductase (spermidine-forming) activity	molecular_function	1	441	1	3857	0	0	8.74603	TRINITY_DN32449_c0_g1_i2:TRINITY_DN32449_c0_g1_i2
GO:0052902	spermidine:oxygen oxidoreductase (3-aminopropanal-forming) activity	molecular_function	1	441	1	3857	0	0	8.74603	TRINITY_DN32449_c0_g1_i2:TRINITY_DN32449_c0_g1_i2
GO:0052903	N1-acetylspermine:oxygen oxidoreductase (3-acetamidopropanal-forming) activity	molecular_function	1	441	1	3857	0	0	8.74603	TRINITY_DN32449_c0_g1_i2:TRINITY_DN32449_c0_g1_i2
GO:0052904	N1-acetylspermidine:oxygen oxidoreductase (3-acetamidopropanal-forming) activity	molecular_function	1	441	1	3857	0	0	8.74603	TRINITY_DN32449_c0_g1_i2:TRINITY_DN32449_c0_g1_i2
GO:0004837	tyrosine decarboxylase activity	molecular_function	1	441	1	3857	0	0	8.74603	TRINITY_DN32469_c0_g1_i3:TRINITY_DN32469_c0_g1_i3
GO:1990055	phenylacetaldehyde synthase activity	molecular_function	1	441	1	3857	0	0	8.74603	TRINITY_DN32469_c0_g1_i3:TRINITY_DN32469_c0_g1_i3
GO:0008883	glutamyl-tRNA reductase activity	molecular_function	1	441	1	3857	0	0	8.74603	TRINITY_DN32656_c0_g1_i6:TRINITY_DN32656_c0_g1_i6
GO:0033611	oxalate catabolic process	biological_process	2	441	2	3857	0	0	8.74603	TRINITY_DN33071_c0_g1_i4:TRINITY_DN33071_c0_g1_i4; TRINITY_DN33071_c0_g2_i2:TRINITY_DN33071_c0_g2_i2
GO:0050203	oxalate-CoA ligase activity	molecular_function	2	441	2	3857	0	0	8.74603	TRINITY_DN33071_c0_g1_i4:TRINITY_DN33071_c0_g1_i4; TRINITY_DN33071_c0_g2_i2:TRINITY_DN33071_c0_g2_i2
GO:0004360	glutamine-fructose-6-phosphate transaminase (isomerizing) activity	molecular_function	1	441	1	3857	0	0	8.74603	TRINITY_DN33258_c0_g2_i12:TRINITY_DN33258_c0_g2_i12
GO:0034221	fungal-type cell wall chitin biosynthetic process	biological_process	1	441	1	3857	0	0	8.74603	TRINITY_DN33258_c0_g2_i12:TRINITY_DN33258_c0_g2_i12
GO:0097367	carbohydrate derivative binding	molecular_function	1	441	1	3857	0	0	8.74603	TRINITY_DN33258_c0_g2_i12:TRINITY_DN33258_c0_g2_i12
GO:0034663	endoplasmic reticulum chaperone complex	cellular_component	1	441	1	3857	0	0	8.74603	TRINITY_DN33297_c0_g1_i1:TRINITY_DN33297_c0_g1_i1
GO:1903298	negative regulation of hypoxia-induced intrinsic apoptotic signaling pathway	biological_process	1	441	1	3857	0	0	8.74603	TRINITY_DN33297_c0_g1_i1:TRINITY_DN33297_c0_g1_i1
GO:0015020	glucuronosyltransferase activity	molecular_function	1	441	1	3857	0	0	8.74603	TRINITY_DN33383_c0_g1_i2:TRINITY_DN33383_c0_g1_i2
GO:1990482	sphingolipid alpha-glucuronosyltransferase activity	molecular_function	1	441	1	3857	0	0	8.74603	TRINITY_DN33383_c0_g1_i2:TRINITY_DN33383_c0_g1_i2
GO:0010157	response to chlorate	biological_process	1	441	1	3857	0	0	8.74603	TRINITY_DN33635_c0_g2_i1:TRINITY_DN33635_c0_g2_i1
GO:0003935	GTP cyclohydrolase II activity	molecular_function	1	441	1	3857	0	0	8.74603	TRINITY_DN33981_c0_g1_i2:TRINITY_DN33981_c0_g1_i2
GO:0008686	3,4-dihydroxy-2-butanone-4-phosphate synthase activity	molecular_function	1	441	1	3857	0	0	8.74603	TRINITY_DN33981_c0_g1_i2:TRINITY_DN33981_c0_g1_i2
GO:0006817	phosphate ion transport	biological_process	1	441	1	3857	0	0	8.74603	TRINITY_DN34089_c0_g1_i9:TRINITY_DN34089_c0_g1_i9
GO:0009540	zeaxanthin epoxidase [overall] activity	molecular_function	1	441	1	3857	0	0	8.74603	TRINITY_DN34571_c0_g1_i4:TRINITY_DN34571_c0_g1_i4
GO:1902265	abscisic acid homeostasis	biological_process	1	441	1	3857	0	0	8.74603	TRINITY_DN34652_c0_g1_i3:TRINITY_DN34652_c0_g1_i3
GO:0070678	preprotein binding	molecular_function	1	441	1	3857	0	0	8.74603	TRINITY_DN34837_c0_g1_i1:TRINITY_DN34837_c0_g1_i1
GO:0046467	membrane lipid biosynthetic process	biological_process	1	441	1	3857	0	0	8.74603	TRINITY_DN34916_c1_g1_i4:TRINITY_DN34916_c1_g1_i4
GO:1901031	regulation of response to reactive oxygen species	biological_process	1	441	1	3857	0	0	8.74603	TRINITY_DN34916_c1_g1_i4:TRINITY_DN34916_c1_g1_i4
GO:1990641	response to iron ion starvation	biological_process	1	441	1	3857	0	0	8.74603	TRINITY_DN34916_c1_g1_i4:TRINITY_DN34916_c1_g1_i4
GO:0010442	guard cell morphogenesis	biological_process	1	441	1	3857	0	0	8.74603	TRINITY_DN35072_c0_g1_i8:TRINITY_DN35072_c0_g1_i8
GO:0052541	plant-type cell wall cellulose metabolic process	biological_process	1	441	1	3857	0	0	8.74603	TRINITY_DN35072_c0_g1_i8:TRINITY_DN35072_c0_g1_i8
GO:0046906	tetrapyrrole binding	molecular_function	1	441	1	3857	0	0	8.74603	TRINITY_DN35575_c0_g1_i10:TRINITY_DN35575_c0_g1_i10
GO:0003887	DNA-directed DNA polymerase activity	molecular_function	1	441	1	3857	0	0	8.74603	TRINITY_DN35720_c0_g1_i2:TRINITY_DN35720_c0_g1_i2
GO:0032197	transposition, RNA-mediated	biological_process	1	441	1	3857	0	0	8.74603	TRINITY_DN35720_c0_g1_i2:TRINITY_DN35720_c0_g1_i2
GO:0010007	magnesium chelatase complex	cellular_component	1	441	1	3857	0	0	8.74603	TRINITY_DN36005_c0_g1_i2:TRINITY_DN36005_c0_g1_i2
GO:0032541	cortical endoplasmic reticulum	cellular_component	1	441	1	3857	0	0	8.74603	TRINITY_DN36113_c0_g1_i5:TRINITY_DN36113_c0_g1_i5
GO:1990578	perinuclear endoplasmic reticulum membrane	cellular_component	1	441	1	3857	0	0	8.74603	TRINITY_DN36113_c0_g1_i5:TRINITY_DN36113_c0_g1_i5
GO:0009863	salicylic acid mediated signaling pathway	biological_process	1	441	1	3857	0	0	8.74603	TRINITY_DN36284_c0_g1_i1:TRINITY_DN36284_c0_g1_i1
GO:0009870	defense response signaling pathway, resistance gene-dependent	biological_process	1	441	1	3857	0	0	8.74603	TRINITY_DN36284_c0_g1_i1:TRINITY_DN36284_c0_g1_i1
GO:0052542	defense response by callose deposition	biological_process	1	441	1	3857	0	0	8.74603	TRINITY_DN36284_c0_g1_i1:TRINITY_DN36284_c0_g1_i1
GO:0004375	glycine dehydrogenase (decarboxylating) activity	molecular_function	1	441	1	3857	0	0	8.74603	TRINITY_DN36410_c0_g1_i2:TRINITY_DN36410_c0_g1_i2
GO:0009650	UV protection	biological_process	1	441	1	3857	0	0	8.74603	TRINITY_DN42691_c0_g1_i1:TRINITY_DN42691_c0_g1_i1
GO:0071493	cellular response to UV-B	biological_process	1	441	1	3857	0	0	8.74603	TRINITY_DN42691_c0_g1_i1:TRINITY_DN42691_c0_g1_i1
GO:0002109	maturation of SSU-rRNA from tricistronic rRNA transcript (SSU-rRNA, LSU-rRNA,5S)	biological_process	1	441	1	3857	0	0	8.74603	TRINITY_DN9448_c0_g1_i1:TRINITY_DN9448_c0_g1_i1
GO:0005576	extracellular region	cellular_component	46	441	160	3857	2.31414e-10	1.25977e-09	2.51448	TRINITY_DN16839_c0_g1_i1:TRINITY_DN16839_c0_g1_i1; TRINITY_DN18202_c0_g1_i1:TRINITY_DN18202_c0_g1_i1; TRINITY_DN18249_c0_g1_i2:TRINITY_DN18249_c0_g1_i2; TRINITY_DN18852_c0_g1_i1:TRINITY_DN18852_c0_g1_i1; TRINITY_DN20032_c0_g1_i5:TRINITY_DN20032_c0_g1_i5; TRINITY_DN21194_c0_g1_i3:TRINITY_DN21194_c0_g1_i3; TRINITY_DN21809_c0_g1_i3:TRINITY_DN21809_c0_g1_i3; TRINITY_DN22446_c0_g1_i1:TRINITY_DN22446_c…
GO:0009408	response to heat	biological_process	25	441	62	3857	6.60953e-10	3.57692e-09	3.52663	TRINITY_DN16983_c0_g1_i1:TRINITY_DN16983_c0_g1_i1; TRINITY_DN19781_c0_g1_i1:TRINITY_DN19781_c0_g1_i1; TRINITY_DN21354_c0_g1_i2:TRINITY_DN21354_c0_g1_i2; TRINITY_DN23966_c0_g1_i2:TRINITY_DN23966_c0_g1_i2; TRINITY_DN24415_c0_g1_i4:TRINITY_DN24415_c0_g1_i4; TRINITY_DN24459_c0_g1_i4:TRINITY_DN24459_c0_g1_i4; TRINITY_DN24507_c0_g1_i3:TRINITY_DN24507_c0_g1_i3; TRINITY_DN25371_c2_g2_i3:TRINITY_DN25371_c…
GO:0051082	unfolded protein binding	molecular_function	32	441	95	3857	1.16815e-09	6.2848e-09	2.94603	TRINITY_DN16983_c0_g1_i1:TRINITY_DN16983_c0_g1_i1; TRINITY_DN18416_c0_g1_i1:TRINITY_DN18416_c0_g1_i1; TRINITY_DN20799_c0_g1_i2:TRINITY_DN20799_c0_g1_i2; TRINITY_DN22853_c0_g1_i1:TRINITY_DN22853_c0_g1_i1; TRINITY_DN23966_c0_g1_i2:TRINITY_DN23966_c0_g1_i2; TRINITY_DN25371_c2_g2_i3:TRINITY_DN25371_c2_g2_i3; TRINITY_DN26136_c0_g3_i2:TRINITY_DN26136_c0_g3_i2; TRINITY_DN26427_c0_g1_i2:TRINITY_DN26427_c…
GO:0051085	chaperone cofactor-dependent protein refolding	biological_process	10	441	17	3857	2.5289e-07	1.35267e-06	5.14472	TRINITY_DN19781_c0_g1_i1:TRINITY_DN19781_c0_g1_i1; TRINITY_DN20799_c0_g1_i2:TRINITY_DN20799_c0_g1_i2; TRINITY_DN25371_c2_g2_i3:TRINITY_DN25371_c2_g2_i3; TRINITY_DN26662_c1_g3_i6:TRINITY_DN26662_c1_g3_i6; TRINITY_DN26953_c0_g1_i2:TRINITY_DN26953_c0_g1_i2; TRINITY_DN29707_c0_g1_i2:TRINITY_DN29707_c0_g1_i2; TRINITY_DN29715_c0_g1_i1:TRINITY_DN29715_c0_g1_i1; TRINITY_DN29715_c0_g2_i1:TRINITY_DN29715_c…
GO:0042542	response to hydrogen peroxide	biological_process	12	441	25	3857	6.85852e-07	3.6473e-06	4.1981	TRINITY_DN22732_c0_g1_i2:TRINITY_DN22732_c0_g1_i2; TRINITY_DN24507_c0_g1_i3:TRINITY_DN24507_c0_g1_i3; TRINITY_DN25371_c2_g2_i3:TRINITY_DN25371_c2_g2_i3; TRINITY_DN26136_c0_g3_i2:TRINITY_DN26136_c0_g3_i2; TRINITY_DN28302_c0_g2_i1:TRINITY_DN28302_c0_g2_i1; TRINITY_DN29984_c0_g1_i4:TRINITY_DN29984_c0_g1_i4; TRINITY_DN31216_c0_g2_i2:TRINITY_DN31216_c0_g2_i2; TRINITY_DN31846_c0_g1_i2:TRINITY_DN31846_c…
GO:0009644	response to high light intensity	biological_process	11	441	23	3857	1.79148e-06	9.47217e-06	4.18288	TRINITY_DN21354_c0_g1_i2:TRINITY_DN21354_c0_g1_i2; TRINITY_DN24415_c0_g1_i4:TRINITY_DN24415_c0_g1_i4; TRINITY_DN24507_c0_g1_i3:TRINITY_DN24507_c0_g1_i3; TRINITY_DN25371_c2_g2_i3:TRINITY_DN25371_c2_g2_i3; TRINITY_DN28302_c0_g2_i1:TRINITY_DN28302_c0_g2_i1; TRINITY_DN29984_c0_g1_i4:TRINITY_DN29984_c0_g1_i4; TRINITY_DN31216_c0_g2_i2:TRINITY_DN31216_c0_g2_i2; TRINITY_DN32275_c0_g1_i2:TRINITY_DN32275_c…
GO:0005788	endoplasmic reticulum lumen	cellular_component	13	441	32	3857	3.5837e-06	1.884e-05	3.55308	TRINITY_DN22853_c0_g1_i1:TRINITY_DN22853_c0_g1_i1; TRINITY_DN24797_c0_g1_i1:TRINITY_DN24797_c0_g1_i1; TRINITY_DN30209_c0_g1_i4:TRINITY_DN30209_c0_g1_i4; TRINITY_DN30725_c0_g1_i1:TRINITY_DN30725_c0_g1_i1; TRINITY_DN31478_c0_g2_i1:TRINITY_DN31478_c0_g2_i1; TRINITY_DN31478_c0_g3_i1:TRINITY_DN31478_c0_g3_i1; TRINITY_DN33297_c0_g1_i1:TRINITY_DN33297_c0_g1_i1; TRINITY_DN33508_c0_g1_i3:TRINITY_DN33508_c…
GO:0009523	photosystem II	cellular_component	11	441	25	3857	5.55145e-06	2.9019e-05	3.84825	TRINITY_DN23956_c0_g1_i7:TRINITY_DN23956_c0_g1_i7; TRINITY_DN24322_c0_g1_i11:TRINITY_DN24322_c0_g1_i11; TRINITY_DN25467_c1_g1_i2:TRINITY_DN25467_c1_g1_i2; TRINITY_DN25467_c1_g2_i8:TRINITY_DN25467_c1_g2_i8; TRINITY_DN25467_c1_g3_i1:TRINITY_DN25467_c1_g3_i1; TRINITY_DN26854_c0_g2_i1:TRINITY_DN26854_c0_g2_i1; TRINITY_DN26854_c0_g3_i5:TRINITY_DN26854_c0_g3_i5; TRINITY_DN27222_c0_g2_i3:TRINITY_DN27222…
GO:0016705	oxidoreductase activity, acting on paired donors, with incorporation or reduction of molecular oxygen	molecular_function	12	441	29	3857	5.79909e-06	3.01422e-05	3.61905	TRINITY_DN20075_c0_g1_i2:TRINITY_DN20075_c0_g1_i2; TRINITY_DN20299_c0_g1_i1:TRINITY_DN20299_c0_g1_i1; TRINITY_DN20355_c0_g1_i1:TRINITY_DN20355_c0_g1_i1; TRINITY_DN25143_c0_g1_i1:TRINITY_DN25143_c0_g1_i1; TRINITY_DN29612_c0_g3_i4:TRINITY_DN29612_c0_g3_i4; TRINITY_DN30952_c0_g1_i1:TRINITY_DN30952_c0_g1_i1; TRINITY_DN31181_c0_g2_i1:TRINITY_DN31181_c0_g2_i1; TRINITY_DN31383_c0_g1_i4:TRINITY_DN31383_c…
GO:0048046	apoplast	cellular_component	33	441	137	3857	6.1785e-06	3.19338e-05	2.10671	TRINITY_DN18320_c0_g1_i1:TRINITY_DN18320_c0_g1_i1; TRINITY_DN21106_c0_g2_i1:TRINITY_DN21106_c0_g2_i1; TRINITY_DN21359_c0_g1_i1:TRINITY_DN21359_c0_g1_i1; TRINITY_DN21553_c0_g1_i4:TRINITY_DN21553_c0_g1_i4; TRINITY_DN22327_c0_g3_i1:TRINITY_DN22327_c0_g3_i1; TRINITY_DN22597_c0_g1_i3:TRINITY_DN22597_c0_g1_i3; TRINITY_DN22853_c0_g1_i1:TRINITY_DN22853_c0_g1_i1; TRINITY_DN23118_c0_g1_i3:TRINITY_DN23118_c…
GO:0006457	protein folding	biological_process	23	441	84	3857	1.20801e-05	6.20877e-05	2.39475	TRINITY_DN16983_c0_g1_i1:TRINITY_DN16983_c0_g1_i1; TRINITY_DN22853_c0_g1_i1:TRINITY_DN22853_c0_g1_i1; TRINITY_DN23857_c0_g1_i2:TRINITY_DN23857_c0_g1_i2; TRINITY_DN23966_c0_g1_i2:TRINITY_DN23966_c0_g1_i2; TRINITY_DN26136_c0_g3_i2:TRINITY_DN26136_c0_g3_i2; TRINITY_DN26427_c0_g1_i2:TRINITY_DN26427_c0_g1_i2; TRINITY_DN26491_c1_g1_i1:TRINITY_DN26491_c1_g1_i1; TRINITY_DN28302_c0_g2_i1:TRINITY_DN28302_c…
GO:0051259	protein complex oligomerization	biological_process	5	441	7	3857	1.37045e-05	7.0045e-05	6.24717	TRINITY_DN26136_c0_g3_i2:TRINITY_DN26136_c0_g3_i2; TRINITY_DN28302_c0_g2_i1:TRINITY_DN28302_c0_g2_i1; TRINITY_DN31846_c0_g1_i2:TRINITY_DN31846_c0_g1_i2; TRINITY_DN34731_c1_g2_i2:TRINITY_DN34731_c1_g2_i2; TRINITY_DN35665_c1_g4_i2:TRINITY_DN35665_c1_g4_i2
GO:0004497	monooxygenase activity	molecular_function	12	441	33	3857	3.17628e-05	0.000161446	3.18038	TRINITY_DN20075_c0_g1_i2:TRINITY_DN20075_c0_g1_i2; TRINITY_DN20299_c0_g1_i1:TRINITY_DN20299_c0_g1_i1; TRINITY_DN20355_c0_g1_i1:TRINITY_DN20355_c0_g1_i1; TRINITY_DN25143_c0_g1_i1:TRINITY_DN25143_c0_g1_i1; TRINITY_DN29612_c0_g3_i4:TRINITY_DN29612_c0_g3_i4; TRINITY_DN30447_c0_g1_i2:TRINITY_DN30447_c0_g1_i2; TRINITY_DN30952_c0_g1_i1:TRINITY_DN30952_c0_g1_i1; TRINITY_DN31383_c0_g1_i4:TRINITY_DN31383_c…
GO:0005506	iron ion binding	molecular_function	16	441	54	3857	6.00623e-05	0.000303612	2.59142	TRINITY_DN19467_c0_g1_i2:TRINITY_DN19467_c0_g1_i2; TRINITY_DN20075_c0_g1_i2:TRINITY_DN20075_c0_g1_i2; TRINITY_DN20299_c0_g1_i1:TRINITY_DN20299_c0_g1_i1; TRINITY_DN20355_c0_g1_i1:TRINITY_DN20355_c0_g1_i1; TRINITY_DN22098_c0_g1_i1:TRINITY_DN22098_c0_g1_i1; TRINITY_DN22529_c0_g1_i1:TRINITY_DN22529_c0_g1_i1; TRINITY_DN25143_c0_g1_i1:TRINITY_DN25143_c0_g1_i1; TRINITY_DN29612_c0_g3_i4:TRINITY_DN29612_c…
GO:0009765	photosynthesis, light harvesting	biological_process	4	441	6	3857	0.000104067	0.000520336	5.83069	TRINITY_DN25467_c1_g1_i2:TRINITY_DN25467_c1_g1_i2; TRINITY_DN25467_c1_g2_i8:TRINITY_DN25467_c1_g2_i8; TRINITY_DN25467_c1_g3_i1:TRINITY_DN25467_c1_g3_i1; TRINITY_DN35377_c2_g4_i2:TRINITY_DN35377_c2_g4_i2
GO:0010214	seed coat development	biological_process	4	441	6	3857	0.000104067	0.000520336	5.83069	TRINITY_DN32895_c1_g5_i1:TRINITY_DN32895_c1_g5_i1; TRINITY_DN33071_c0_g1_i4:TRINITY_DN33071_c0_g1_i4; TRINITY_DN33071_c0_g2_i2:TRINITY_DN33071_c0_g2_i2; TRINITY_DN33516_c0_g1_i3:TRINITY_DN33516_c0_g1_i3
GO:0020037	heme binding	molecular_function	22	441	90	3857	0.000126061	0.000626896	2.13792	TRINITY_DN19467_c0_g1_i2:TRINITY_DN19467_c0_g1_i2; TRINITY_DN20075_c0_g1_i2:TRINITY_DN20075_c0_g1_i2; TRINITY_DN20299_c0_g1_i1:TRINITY_DN20299_c0_g1_i1; TRINITY_DN20355_c0_g1_i1:TRINITY_DN20355_c0_g1_i1; TRINITY_DN21809_c0_g1_i3:TRINITY_DN21809_c0_g1_i3; TRINITY_DN22098_c0_g1_i1:TRINITY_DN22098_c0_g1_i1; TRINITY_DN22529_c0_g1_i1:TRINITY_DN22529_c0_g1_i1; TRINITY_DN23094_c2_g1_i3:TRINITY_DN23094_c…
GO:0005618	cell wall	cellular_component	33	441	157	3857	0.000129195	0.00063903	1.83834	TRINITY_DN16839_c0_g1_i1:TRINITY_DN16839_c0_g1_i1; TRINITY_DN18852_c0_g1_i1:TRINITY_DN18852_c0_g1_i1; TRINITY_DN20643_c0_g1_i1:TRINITY_DN20643_c0_g1_i1; TRINITY_DN21106_c0_g2_i1:TRINITY_DN21106_c0_g2_i1; TRINITY_DN22597_c0_g1_i3:TRINITY_DN22597_c0_g1_i3; TRINITY_DN23170_c3_g1_i2:TRINITY_DN23170_c3_g1_i2; TRINITY_DN23525_c0_g1_i1:TRINITY_DN23525_c0_g1_i1; TRINITY_DN25095_c0_g1_i2:TRINITY_DN25095_c…
GO:0080167	response to karrikin	biological_process	7	441	16	3857	0.000153497	0.000751156	3.82639	TRINITY_DN21370_c0_g1_i3:TRINITY_DN21370_c0_g1_i3; TRINITY_DN21531_c0_g1_i1:TRINITY_DN21531_c0_g1_i1; TRINITY_DN22045_c0_g1_i1:TRINITY_DN22045_c0_g1_i1; TRINITY_DN23956_c0_g1_i7:TRINITY_DN23956_c0_g1_i7; TRINITY_DN28463_c0_g1_i2:TRINITY_DN28463_c0_g1_i2; TRINITY_DN31326_c0_g1_i3:TRINITY_DN31326_c0_g1_i3; TRINITY_DN32160_c0_g1_i2:TRINITY_DN32160_c0_g1_i2
GO:0000302	response to reactive oxygen species	biological_process	7	441	16	3857	0.000153497	0.000751156	3.82639	TRINITY_DN26136_c0_g3_i2:TRINITY_DN26136_c0_g3_i2; TRINITY_DN28302_c0_g2_i1:TRINITY_DN28302_c0_g2_i1; TRINITY_DN31802_c0_g1_i8:TRINITY_DN31802_c0_g1_i8; TRINITY_DN31846_c0_g1_i2:TRINITY_DN31846_c0_g1_i2; TRINITY_DN34731_c1_g2_i2:TRINITY_DN34731_c1_g2_i2; TRINITY_DN34925_c2_g2_i13:TRINITY_DN34925_c2_g2_i13; TRINITY_DN35665_c1_g4_i2:TRINITY_DN35665_c1_g4_i2
GO:0042026	protein refolding	biological_process	8	441	20	3857	0.000162561	0.000787136	3.49841	TRINITY_DN18416_c0_g1_i1:TRINITY_DN18416_c0_g1_i1; TRINITY_DN25371_c2_g2_i3:TRINITY_DN25371_c2_g2_i3; TRINITY_DN27655_c0_g1_i3:TRINITY_DN27655_c0_g1_i3; TRINITY_DN29984_c0_g1_i4:TRINITY_DN29984_c0_g1_i4; TRINITY_DN31930_c0_g2_i4:TRINITY_DN31930_c0_g2_i4; TRINITY_DN31939_c0_g1_i4:TRINITY_DN31939_c0_g1_i4; TRINITY_DN33632_c0_g2_i2:TRINITY_DN33632_c0_g2_i2; TRINITY_DN35239_c0_g2_i1:TRINITY_DN35239_c…
GO:0009522	photosystem I	cellular_component	8	441	20	3857	0.000162561	0.000787136	3.49841	TRINITY_DN23956_c0_g1_i7:TRINITY_DN23956_c0_g1_i7; TRINITY_DN24322_c0_g1_i11:TRINITY_DN24322_c0_g1_i11; TRINITY_DN25467_c1_g1_i2:TRINITY_DN25467_c1_g1_i2; TRINITY_DN25467_c1_g2_i8:TRINITY_DN25467_c1_g2_i8; TRINITY_DN25467_c1_g3_i1:TRINITY_DN25467_c1_g3_i1; TRINITY_DN27222_c0_g2_i3:TRINITY_DN27222_c0_g2_i3; TRINITY_DN27603_c1_g1_i2:TRINITY_DN27603_c1_g1_i2; TRINITY_DN35377_c2_g4_i2:TRINITY_DN35377…
GO:0015293	symporter activity	molecular_function	3	441	4	3857	0.000168852	0.000804892	6.55952	TRINITY_DN23731_c0_g1_i1:TRINITY_DN23731_c0_g1_i1; TRINITY_DN32285_c0_g1_i1:TRINITY_DN32285_c0_g1_i1; TRINITY_DN34089_c0_g1_i9:TRINITY_DN34089_c0_g1_i9
GO:0008171	O-methyltransferase activity	molecular_function	3	441	4	3857	0.000168852	0.000804892	6.55952	TRINITY_DN27014_c1_g1_i2:TRINITY_DN27014_c1_g1_i2; TRINITY_DN27708_c1_g1_i6:TRINITY_DN27708_c1_g1_i6; TRINITY_DN5012_c0_g1_i1:TRINITY_DN5012_c0_g1_i1
GO:0052691	UDP-arabinopyranose mutase activity	molecular_function	3	441	4	3857	0.000168852	0.000804892	6.55952	TRINITY_DN29847_c0_g1_i1:TRINITY_DN29847_c0_g1_i1; TRINITY_DN29847_c0_g2_i3:TRINITY_DN29847_c0_g2_i3; TRINITY_DN29847_c0_g3_i2:TRINITY_DN29847_c0_g3_i2
GO:0016168	chlorophyll binding	molecular_function	9	441	25	3857	0.000229604	0.00108885	3.14857	TRINITY_DN24322_c0_g1_i11:TRINITY_DN24322_c0_g1_i11; TRINITY_DN25467_c1_g1_i2:TRINITY_DN25467_c1_g1_i2; TRINITY_DN25467_c1_g2_i8:TRINITY_DN25467_c1_g2_i8; TRINITY_DN25467_c1_g3_i1:TRINITY_DN25467_c1_g3_i1; TRINITY_DN26854_c0_g2_i1:TRINITY_DN26854_c0_g2_i1; TRINITY_DN26854_c0_g3_i5:TRINITY_DN26854_c0_g3_i5; TRINITY_DN27222_c0_g2_i3:TRINITY_DN27222_c0_g2_i3; TRINITY_DN27603_c1_g1_i2:TRINITY_DN27603…
GO:0051087	chaperone binding	molecular_function	7	441	17	3857	0.000261237	0.0012325	3.60131	TRINITY_DN19781_c0_g1_i1:TRINITY_DN19781_c0_g1_i1; TRINITY_DN20799_c0_g1_i2:TRINITY_DN20799_c0_g1_i2; TRINITY_DN23857_c0_g1_i2:TRINITY_DN23857_c0_g1_i2; TRINITY_DN26662_c1_g3_i6:TRINITY_DN26662_c1_g3_i6; TRINITY_DN26953_c0_g1_i2:TRINITY_DN26953_c0_g1_i2; TRINITY_DN29715_c0_g1_i1:TRINITY_DN29715_c0_g1_i1; TRINITY_DN29715_c0_g2_i1:TRINITY_DN29715_c0_g2_i1
GO:0004252	serine-type endopeptidase activity	molecular_function	14	441	50	3857	0.000296965	0.00139392	2.44889	TRINITY_DN22327_c0_g3_i1:TRINITY_DN22327_c0_g3_i1; TRINITY_DN26152_c0_g1_i2:TRINITY_DN26152_c0_g1_i2; TRINITY_DN26152_c3_g6_i3:TRINITY_DN26152_c3_g6_i3; TRINITY_DN26534_c0_g2_i2:TRINITY_DN26534_c0_g2_i2; TRINITY_DN27066_c0_g2_i1:TRINITY_DN27066_c0_g2_i1; TRINITY_DN30332_c0_g1_i2:TRINITY_DN30332_c0_g1_i2; TRINITY_DN32895_c1_g5_i1:TRINITY_DN32895_c1_g5_i1; TRINITY_DN33707_c1_g1_i2:TRINITY_DN33707_c…
GO:0004568	chitinase activity	molecular_function	5	441	10	3857	0.000303302	0.00140928	4.37302	TRINITY_DN18852_c0_g1_i1:TRINITY_DN18852_c0_g1_i1; TRINITY_DN20538_c0_g1_i4:TRINITY_DN20538_c0_g1_i4; TRINITY_DN20643_c0_g1_i1:TRINITY_DN20643_c0_g1_i1; TRINITY_DN25043_c0_g2_i3:TRINITY_DN25043_c0_g2_i3; TRINITY_DN9478_c0_g1_i2:TRINITY_DN9478_c0_g1_i2
GO:0006032	chitin catabolic process	biological_process	5	441	10	3857	0.000303302	0.00140928	4.37302	TRINITY_DN18852_c0_g1_i1:TRINITY_DN18852_c0_g1_i1; TRINITY_DN20538_c0_g1_i4:TRINITY_DN20538_c0_g1_i4; TRINITY_DN20643_c0_g1_i1:TRINITY_DN20643_c0_g1_i1; TRINITY_DN25043_c0_g2_i3:TRINITY_DN25043_c0_g2_i3; TRINITY_DN9478_c0_g1_i2:TRINITY_DN9478_c0_g1_i2
GO:0010030	positive regulation of seed germination	biological_process	4	441	7	3857	0.000329974	0.00152551	4.99773	TRINITY_DN23956_c0_g1_i7:TRINITY_DN23956_c0_g1_i7; TRINITY_DN31712_c0_g2_i3:TRINITY_DN31712_c0_g2_i3; TRINITY_DN33071_c0_g1_i4:TRINITY_DN33071_c0_g1_i4; TRINITY_DN33071_c0_g2_i2:TRINITY_DN33071_c0_g2_i2
GO:0031072	heat shock protein binding	molecular_function	6	441	14	3857	0.000407678	0.00187532	3.7483	TRINITY_DN16983_c0_g1_i1:TRINITY_DN16983_c0_g1_i1; TRINITY_DN25371_c2_g2_i3:TRINITY_DN25371_c2_g2_i3; TRINITY_DN29984_c0_g1_i4:TRINITY_DN29984_c0_g1_i4; TRINITY_DN30720_c0_g1_i5:TRINITY_DN30720_c0_g1_i5; TRINITY_DN31396_c0_g1_i2:TRINITY_DN31396_c0_g1_i2; TRINITY_DN31930_c0_g2_i4:TRINITY_DN31930_c0_g2_i4
GO:0016709	oxidoreductase activity, acting on paired donors, with incorporation or reduction of molecular oxygen, NAD(P)H as one donor, and incorporation of one atom of oxygen	molecular_function	5	441	11	3857	0.000603196	0.0027609	3.97547	TRINITY_DN19467_c0_g1_i2:TRINITY_DN19467_c0_g1_i2; TRINITY_DN22098_c0_g1_i1:TRINITY_DN22098_c0_g1_i1; TRINITY_DN22529_c0_g1_i1:TRINITY_DN22529_c0_g1_i1; TRINITY_DN30447_c0_g1_i2:TRINITY_DN30447_c0_g1_i2; TRINITY_DN32422_c0_g2_i1:TRINITY_DN32422_c0_g2_i1
GO:0080043	quercetin 3-O-glucosyltransferase activity	molecular_function	6	441	15	3857	0.000689851	0.00312642	3.49841	TRINITY_DN21442_c0_g1_i1:TRINITY_DN21442_c0_g1_i1; TRINITY_DN24919_c0_g1_i2:TRINITY_DN24919_c0_g1_i2; TRINITY_DN25497_c0_g1_i3:TRINITY_DN25497_c0_g1_i3; TRINITY_DN26818_c0_g1_i2:TRINITY_DN26818_c0_g1_i2; TRINITY_DN30803_c0_g4_i1:TRINITY_DN30803_c0_g4_i1; TRINITY_DN31712_c0_g2_i3:TRINITY_DN31712_c0_g2_i3
GO:0080044	quercetin 7-O-glucosyltransferase activity	molecular_function	6	441	15	3857	0.000689851	0.00312642	3.49841	TRINITY_DN21442_c0_g1_i1:TRINITY_DN21442_c0_g1_i1; TRINITY_DN24919_c0_g1_i2:TRINITY_DN24919_c0_g1_i2; TRINITY_DN25497_c0_g1_i3:TRINITY_DN25497_c0_g1_i3; TRINITY_DN26818_c0_g1_i2:TRINITY_DN26818_c0_g1_i2; TRINITY_DN30803_c0_g4_i1:TRINITY_DN30803_c0_g4_i1; TRINITY_DN31712_c0_g2_i3:TRINITY_DN31712_c0_g2_i3
GO:0016998	cell wall macromolecule catabolic process	biological_process	3	441	5	3857	0.000767658	0.00339541	5.24762	TRINITY_DN20538_c0_g1_i4:TRINITY_DN20538_c0_g1_i4; TRINITY_DN20643_c0_g1_i1:TRINITY_DN20643_c0_g1_i1; TRINITY_DN26923_c0_g1_i3:TRINITY_DN26923_c0_g1_i3
GO:1901562	response to paraquat	biological_process	3	441	5	3857	0.000767658	0.00339541	5.24762	TRINITY_DN21354_c0_g1_i2:TRINITY_DN21354_c0_g1_i2; TRINITY_DN24415_c0_g1_i4:TRINITY_DN24415_c0_g1_i4; TRINITY_DN31047_c0_g2_i1:TRINITY_DN31047_c0_g2_i1
GO:0016747	transferase activity, transferring acyl groups other than amino-acyl groups	molecular_function	3	441	5	3857	0.000767658	0.00339541	5.24762	TRINITY_DN25024_c0_g1_i3:TRINITY_DN25024_c0_g1_i3; TRINITY_DN25272_c0_g1_i1:TRINITY_DN25272_c0_g1_i1; TRINITY_DN31341_c0_g1_i2:TRINITY_DN31341_c0_g1_i2
GO:0035435	phosphate ion transmembrane transport	biological_process	3	441	5	3857	0.000767658	0.00339541	5.24762	TRINITY_DN25324_c0_g1_i1:TRINITY_DN25324_c0_g1_i1; TRINITY_DN26001_c0_g1_i8:TRINITY_DN26001_c0_g1_i8; TRINITY_DN33827_c0_g1_i9:TRINITY_DN33827_c0_g1_i9
GO:0071669	plant-type cell wall organization or biogenesis	biological_process	3	441	5	3857	0.000767658	0.00339541	5.24762	TRINITY_DN29847_c0_g1_i1:TRINITY_DN29847_c0_g1_i1; TRINITY_DN29847_c0_g2_i3:TRINITY_DN29847_c0_g2_i3; TRINITY_DN29847_c0_g3_i2:TRINITY_DN29847_c0_g3_i2
GO:0010286	heat acclimation	biological_process	4	441	8	3857	0.000797396	0.00351007	4.37302	TRINITY_DN21354_c0_g1_i2:TRINITY_DN21354_c0_g1_i2; TRINITY_DN23966_c0_g1_i2:TRINITY_DN23966_c0_g1_i2; TRINITY_DN24415_c0_g1_i4:TRINITY_DN24415_c0_g1_i4; TRINITY_DN26941_c0_g1_i2:TRINITY_DN26941_c0_g1_i2
GO:0009505	plant-type cell wall	cellular_component	19	441	85	3857	0.00108858	0.00475617	1.955	TRINITY_DN16839_c0_g1_i1:TRINITY_DN16839_c0_g1_i1; TRINITY_DN18249_c0_g1_i2:TRINITY_DN18249_c0_g1_i2; TRINITY_DN21685_c0_g1_i1:TRINITY_DN21685_c0_g1_i1; TRINITY_DN22446_c0_g1_i1:TRINITY_DN22446_c0_g1_i1; TRINITY_DN22597_c0_g1_i3:TRINITY_DN22597_c0_g1_i3; TRINITY_DN25335_c0_g1_i9:TRINITY_DN25335_c0_g1_i9; TRINITY_DN25338_c0_g2_i4:TRINITY_DN25338_c0_g2_i4; TRINITY_DN25376_c0_g1_i2:TRINITY_DN25376_c…
GO:0000272	polysaccharide catabolic process	biological_process	5	441	12	3857	0.00109082	0.00475617	3.64418	TRINITY_DN18852_c0_g1_i1:TRINITY_DN18852_c0_g1_i1; TRINITY_DN20538_c0_g1_i4:TRINITY_DN20538_c0_g1_i4; TRINITY_DN20643_c0_g1_i1:TRINITY_DN20643_c0_g1_i1; TRINITY_DN25043_c0_g2_i3:TRINITY_DN25043_c0_g2_i3; TRINITY_DN9478_c0_g1_i2:TRINITY_DN9478_c0_g1_i2
GO:0031012	extracellular matrix	cellular_component	2	441	3	3857	0.00148575	0.00602153	5.83069	TRINITY_DN15297_c0_g1_i1:TRINITY_DN15297_c0_g1_i1; TRINITY_DN27066_c0_g2_i1:TRINITY_DN27066_c0_g2_i1
GO:0006883	cellular sodium ion homeostasis	biological_process	2	441	3	3857	0.00148575	0.00602153	5.83069	TRINITY_DN21354_c0_g1_i2:TRINITY_DN21354_c0_g1_i2; TRINITY_DN24415_c0_g1_i4:TRINITY_DN24415_c0_g1_i4
GO:0030644	cellular chloride ion homeostasis	biological_process	2	441	3	3857	0.00148575	0.00602153	5.83069	TRINITY_DN21354_c0_g1_i2:TRINITY_DN21354_c0_g1_i2; TRINITY_DN24415_c0_g1_i4:TRINITY_DN24415_c0_g1_i4
GO:0030267	glyoxylate reductase (NADP) activity	molecular_function	2	441	3	3857	0.00148575	0.00602153	5.83069	TRINITY_DN21628_c0_g1_i1:TRINITY_DN21628_c0_g1_i1; TRINITY_DN28546_c1_g3_i1:TRINITY_DN28546_c1_g3_i1
GO:0050278	sedoheptulose-bisphosphatase activity	molecular_function	2	441	3	3857	0.00148575	0.00602153	5.83069	TRINITY_DN23118_c0_g1_i3:TRINITY_DN23118_c0_g1_i3; TRINITY_DN27643_c0_g1_i1:TRINITY_DN27643_c0_g1_i1
GO:0008272	sulfate transport	biological_process	2	441	3	3857	0.00148575	0.00602153	5.83069	TRINITY_DN23731_c0_g1_i1:TRINITY_DN23731_c0_g1_i1; TRINITY_DN25324_c0_g1_i1:TRINITY_DN25324_c0_g1_i1
GO:0006839	mitochondrial transport	biological_process	2	441	3	3857	0.00148575	0.00602153	5.83069	TRINITY_DN24368_c0_g1_i1:TRINITY_DN24368_c0_g1_i1; TRINITY_DN25324_c0_g1_i1:TRINITY_DN25324_c0_g1_i1
GO:0008299	isoprenoid biosynthetic process	biological_process	2	441	3	3857	0.00148575	0.00602153	5.83069	TRINITY_DN25693_c0_g1_i10:TRINITY_DN25693_c0_g1_i10; TRINITY_DN31247_c0_g1_i1:TRINITY_DN31247_c0_g1_i1
GO:0048529	magnesium-protoporphyrin IX monomethyl ester (oxidative) cyclase activity	molecular_function	2	441	3	3857	0.00148575	0.00602153	5.83069	TRINITY_DN26545_c0_g1_i5:TRINITY_DN26545_c0_g1_i5; TRINITY_DN36561_c1_g1_i2:TRINITY_DN36561_c1_g1_i2
GO:0042823	pyridoxal phosphate biosynthetic process	biological_process	2	441	3	3857	0.00148575	0.00602153	5.83069	TRINITY_DN26714_c0_g1_i2:TRINITY_DN26714_c0_g1_i2; TRINITY_DN29603_c1_g1_i1:TRINITY_DN29603_c1_g1_i1
GO:0032259	methylation	biological_process	2	441	3	3857	0.00148575	0.00602153	5.83069	TRINITY_DN27014_c1_g1_i2:TRINITY_DN27014_c1_g1_i2; TRINITY_DN27708_c1_g1_i6:TRINITY_DN27708_c1_g1_i6
GO:0070588	calcium ion transmembrane transport	biological_process	2	441	3	3857	0.00148575	0.00602153	5.83069	TRINITY_DN28843_c0_g1_i5:TRINITY_DN28843_c0_g1_i5; TRINITY_DN31091_c0_g1_i1:TRINITY_DN31091_c0_g1_i1
GO:0051290	protein heterotetramerization	biological_process	2	441	3	3857	0.00148575	0.00602153	5.83069	TRINITY_DN29715_c0_g1_i1:TRINITY_DN29715_c0_g1_i1; TRINITY_DN29715_c0_g2_i1:TRINITY_DN29715_c0_g2_i1
GO:0015333	peptide:proton symporter activity	molecular_function	2	441	3	3857	0.00148575	0.00602153	5.83069	TRINITY_DN34740_c0_g1_i7:TRINITY_DN34740_c0_g1_i7; TRINITY_DN35526_c0_g1_i10:TRINITY_DN35526_c0_g1_i10
GO:0035673	oligopeptide transmembrane transporter activity	molecular_function	2	441	3	3857	0.00148575	0.00602153	5.83069	TRINITY_DN34740_c0_g1_i7:TRINITY_DN34740_c0_g1_i7; TRINITY_DN35526_c0_g1_i10:TRINITY_DN35526_c0_g1_i10
GO:1904680	peptide transmembrane transporter activity	molecular_function	2	441	3	3857	0.00148575	0.00602153	5.83069	TRINITY_DN34740_c0_g1_i7:TRINITY_DN34740_c0_g1_i7; TRINITY_DN35526_c0_g1_i10:TRINITY_DN35526_c0_g1_i10
GO:0009416	response to light stimulus	biological_process	10	441	36	3857	0.00160834	0.00644481	2.42945	TRINITY_DN21354_c0_g1_i2:TRINITY_DN21354_c0_g1_i2; TRINITY_DN24322_c0_g1_i11:TRINITY_DN24322_c0_g1_i11; TRINITY_DN24415_c0_g1_i4:TRINITY_DN24415_c0_g1_i4; TRINITY_DN26854_c0_g2_i1:TRINITY_DN26854_c0_g2_i1; TRINITY_DN26854_c0_g3_i5:TRINITY_DN26854_c0_g3_i5; TRINITY_DN27222_c0_g2_i3:TRINITY_DN27222_c0_g2_i3; TRINITY_DN27603_c1_g1_i2:TRINITY_DN27603_c1_g1_i2; TRINITY_DN31326_c0_g1_i3:TRINITY_DN31326…
GO:0004190	aspartic-type endopeptidase activity	molecular_function	8	441	26	3857	0.0016112	0.00644481	2.69109	TRINITY_DN21685_c0_g1_i1:TRINITY_DN21685_c0_g1_i1; TRINITY_DN22164_c0_g1_i1:TRINITY_DN22164_c0_g1_i1; TRINITY_DN22474_c0_g1_i1:TRINITY_DN22474_c0_g1_i1; TRINITY_DN22474_c0_g2_i1:TRINITY_DN22474_c0_g2_i1; TRINITY_DN30700_c0_g1_i5:TRINITY_DN30700_c0_g1_i5; TRINITY_DN31005_c0_g4_i2:TRINITY_DN31005_c0_g4_i2; TRINITY_DN33395_c0_g1_i11:TRINITY_DN33395_c0_g1_i11; TRINITY_DN35720_c0_g1_i2:TRINITY_DN35720…
GO:0015995	chlorophyll biosynthetic process	biological_process	8	441	26	3857	0.0016112	0.00644481	2.69109	TRINITY_DN25988_c0_g1_i2:TRINITY_DN25988_c0_g1_i2; TRINITY_DN26545_c0_g1_i5:TRINITY_DN26545_c0_g1_i5; TRINITY_DN31247_c0_g1_i1:TRINITY_DN31247_c0_g1_i1; TRINITY_DN32656_c0_g1_i6:TRINITY_DN32656_c0_g1_i6; TRINITY_DN32900_c0_g2_i6:TRINITY_DN32900_c0_g2_i6; TRINITY_DN35575_c0_g1_i10:TRINITY_DN35575_c0_g1_i10; TRINITY_DN36005_c0_g1_i2:TRINITY_DN36005_c0_g1_i2; TRINITY_DN36561_c1_g1_i2:TRINITY_DN36561…
GO:0050832	defense response to fungus	biological_process	9	441	31	3857	0.00165206	0.00657964	2.53917	TRINITY_DN23123_c0_g1_i1:TRINITY_DN23123_c0_g1_i1; TRINITY_DN23262_c0_g1_i2:TRINITY_DN23262_c0_g1_i2; TRINITY_DN25047_c0_g5_i5:TRINITY_DN25047_c0_g5_i5; TRINITY_DN29636_c0_g1_i1:TRINITY_DN29636_c0_g1_i1; TRINITY_DN30222_c0_g1_i3:TRINITY_DN30222_c0_g1_i3; TRINITY_DN33071_c0_g1_i4:TRINITY_DN33071_c0_g1_i4; TRINITY_DN33071_c0_g2_i2:TRINITY_DN33071_c0_g2_i2; TRINITY_DN35188_c0_g3_i6:TRINITY_DN35188_c…
GO:0016042	lipid catabolic process	biological_process	6	441	17	3857	0.00169906	0.00670874	3.08683	TRINITY_DN1814_c0_g1_i1:TRINITY_DN1814_c0_g1_i1; TRINITY_DN23222_c0_g1_i1:TRINITY_DN23222_c0_g1_i1; TRINITY_DN27317_c0_g1_i1:TRINITY_DN27317_c0_g1_i1; TRINITY_DN28447_c0_g1_i2:TRINITY_DN28447_c0_g1_i2; TRINITY_DN30080_c0_g2_i2:TRINITY_DN30080_c0_g2_i2; TRINITY_DN42691_c0_g1_i1:TRINITY_DN42691_c0_g1_i1
GO:0008194	UDP-glycosyltransferase activity	molecular_function	6	441	17	3857	0.00169906	0.00670874	3.08683	TRINITY_DN21442_c0_g1_i1:TRINITY_DN21442_c0_g1_i1; TRINITY_DN24919_c0_g1_i2:TRINITY_DN24919_c0_g1_i2; TRINITY_DN25497_c0_g1_i3:TRINITY_DN25497_c0_g1_i3; TRINITY_DN26818_c0_g1_i2:TRINITY_DN26818_c0_g1_i2; TRINITY_DN30803_c0_g4_i1:TRINITY_DN30803_c0_g4_i1; TRINITY_DN31712_c0_g2_i3:TRINITY_DN31712_c0_g2_i3
GO:0009768	photosynthesis, light harvesting in photosystem I	biological_process	5	441	13	3857	0.00183217	0.00720339	3.36386	TRINITY_DN24322_c0_g1_i11:TRINITY_DN24322_c0_g1_i11; TRINITY_DN26854_c0_g2_i1:TRINITY_DN26854_c0_g2_i1; TRINITY_DN26854_c0_g3_i5:TRINITY_DN26854_c0_g3_i5; TRINITY_DN27222_c0_g2_i3:TRINITY_DN27222_c0_g2_i3; TRINITY_DN27603_c1_g1_i2:TRINITY_DN27603_c1_g1_i2
GO:0008061	chitin binding	molecular_function	3	441	6	3857	0.00209484	0.0080977	4.37302	TRINITY_DN18852_c0_g1_i1:TRINITY_DN18852_c0_g1_i1; TRINITY_DN20538_c0_g1_i4:TRINITY_DN20538_c0_g1_i4; TRINITY_DN20643_c0_g1_i1:TRINITY_DN20643_c0_g1_i1
GO:0006833	water transport	biological_process	3	441	6	3857	0.00209484	0.0080977	4.37302	TRINITY_DN20130_c0_g1_i1:TRINITY_DN20130_c0_g1_i1; TRINITY_DN25338_c0_g2_i4:TRINITY_DN25338_c0_g2_i4; TRINITY_DN31406_c2_g2_i3:TRINITY_DN31406_c2_g2_i3
GO:0050826	response to freezing	biological_process	3	441	6	3857	0.00209484	0.0080977	4.37302	TRINITY_DN21354_c0_g1_i2:TRINITY_DN21354_c0_g1_i2; TRINITY_DN24415_c0_g1_i4:TRINITY_DN24415_c0_g1_i4; TRINITY_DN28092_c0_g1_i6:TRINITY_DN28092_c0_g1_i6
GO:0005315	inorganic phosphate transmembrane transporter activity	molecular_function	3	441	6	3857	0.00209484	0.0080977	4.37302	TRINITY_DN26001_c0_g1_i8:TRINITY_DN26001_c0_g1_i8; TRINITY_DN33827_c0_g1_i9:TRINITY_DN33827_c0_g1_i9; TRINITY_DN34089_c0_g1_i9:TRINITY_DN34089_c0_g1_i9
GO:0018298	protein-chromophore linkage	biological_process	9	441	33	3857	0.00279337	0.0107527	2.38528	TRINITY_DN24322_c0_g1_i11:TRINITY_DN24322_c0_g1_i11; TRINITY_DN25467_c1_g1_i2:TRINITY_DN25467_c1_g1_i2; TRINITY_DN25467_c1_g2_i8:TRINITY_DN25467_c1_g2_i8; TRINITY_DN25467_c1_g3_i1:TRINITY_DN25467_c1_g3_i1; TRINITY_DN26854_c0_g2_i1:TRINITY_DN26854_c0_g2_i1; TRINITY_DN26854_c0_g3_i5:TRINITY_DN26854_c0_g3_i5; TRINITY_DN27222_c0_g2_i3:TRINITY_DN27222_c0_g2_i3; TRINITY_DN27603_c1_g1_i2:TRINITY_DN27603…
GO:0019252	starch biosynthetic process	biological_process	5	441	14	3857	0.00290053	0.0111187	3.12358	TRINITY_DN23118_c0_g1_i3:TRINITY_DN23118_c0_g1_i3; TRINITY_DN28674_c0_g1_i5:TRINITY_DN28674_c0_g1_i5; TRINITY_DN29823_c0_g6_i5:TRINITY_DN29823_c0_g6_i5; TRINITY_DN34739_c0_g1_i8:TRINITY_DN34739_c0_g1_i8; TRINITY_DN35218_c0_g1_i4:TRINITY_DN35218_c0_g1_i4
GO:0015250	water channel activity	molecular_function	4	441	10	3857	0.00294939	0.0112125	3.49841	TRINITY_DN20130_c0_g1_i1:TRINITY_DN20130_c0_g1_i1; TRINITY_DN25338_c0_g2_i4:TRINITY_DN25338_c0_g2_i4; TRINITY_DN25502_c0_g1_i2:TRINITY_DN25502_c0_g1_i2; TRINITY_DN31406_c2_g2_i3:TRINITY_DN31406_c2_g2_i3
GO:0010206	photosystem II repair	biological_process	4	441	10	3857	0.00294939	0.0112125	3.49841	TRINITY_DN21115_c0_g1_i2:TRINITY_DN21115_c0_g1_i2; TRINITY_DN30136_c0_g1_i1:TRINITY_DN30136_c0_g1_i1; TRINITY_DN32275_c0_g1_i2:TRINITY_DN32275_c0_g1_i2; TRINITY_DN32506_c0_g1_i7:TRINITY_DN32506_c0_g1_i7
GO:0016491	oxidoreductase activity	molecular_function	19	441	93	3857	0.00344457	0.0130412	1.78682	TRINITY_DN21020_c0_g1_i3:TRINITY_DN21020_c0_g1_i3; TRINITY_DN23170_c3_g1_i2:TRINITY_DN23170_c3_g1_i2; TRINITY_DN23379_c0_g1_i4:TRINITY_DN23379_c0_g1_i4; TRINITY_DN23931_c0_g1_i2:TRINITY_DN23931_c0_g1_i2; TRINITY_DN26975_c2_g1_i5:TRINITY_DN26975_c2_g1_i5; TRINITY_DN27305_c0_g1_i4:TRINITY_DN27305_c0_g1_i4; TRINITY_DN28336_c0_g1_i2:TRINITY_DN28336_c0_g1_i2; TRINITY_DN28362_c0_g1_i18:TRINITY_DN28362_…
GO:0009813	flavonoid biosynthetic process	biological_process	6	441	19	3857	0.00359036	0.0135374	2.7619	TRINITY_DN21370_c0_g1_i3:TRINITY_DN21370_c0_g1_i3; TRINITY_DN22045_c0_g1_i1:TRINITY_DN22045_c0_g1_i1; TRINITY_DN24996_c0_g1_i2:TRINITY_DN24996_c0_g1_i2; TRINITY_DN26975_c2_g1_i5:TRINITY_DN26975_c2_g1_i5; TRINITY_DN28870_c0_g2_i6:TRINITY_DN28870_c0_g2_i6; TRINITY_DN28891_c0_g2_i1:TRINITY_DN28891_c0_g2_i1
GO:0006508	proteolysis	biological_process	11	441	47	3857	0.00528719	0.0188736	2.04694	TRINITY_DN21685_c0_g1_i1:TRINITY_DN21685_c0_g1_i1; TRINITY_DN22164_c0_g1_i1:TRINITY_DN22164_c0_g1_i1; TRINITY_DN22474_c0_g1_i1:TRINITY_DN22474_c0_g1_i1; TRINITY_DN22474_c0_g2_i1:TRINITY_DN22474_c0_g2_i1; TRINITY_DN26152_c3_g6_i3:TRINITY_DN26152_c3_g6_i3; TRINITY_DN27829_c0_g1_i2:TRINITY_DN27829_c0_g1_i2; TRINITY_DN30136_c0_g1_i1:TRINITY_DN30136_c0_g1_i1; TRINITY_DN30332_c0_g1_i2:TRINITY_DN30332_c…
GO:0052793	pectin acetylesterase activity	molecular_function	2	441	4	3857	0.00543643	0.0188736	4.37302	TRINITY_DN18249_c0_g1_i2:TRINITY_DN18249_c0_g1_i2; TRINITY_DN32268_c0_g2_i1:TRINITY_DN32268_c0_g2_i1
GO:1901002	positive regulation of response to salt stress	biological_process	2	441	4	3857	0.00543643	0.0188736	4.37302	TRINITY_DN21354_c0_g1_i2:TRINITY_DN21354_c0_g1_i2; TRINITY_DN24415_c0_g1_i4:TRINITY_DN24415_c0_g1_i4
GO:1902884	positive regulation of response to oxidative stress	biological_process	2	441	4	3857	0.00543643	0.0188736	4.37302	TRINITY_DN21354_c0_g1_i2:TRINITY_DN21354_c0_g1_i2; TRINITY_DN24415_c0_g1_i4:TRINITY_DN24415_c0_g1_i4
GO:0048573	photoperiodism, flowering	biological_process	2	441	4	3857	0.00543643	0.0188736	4.37302	TRINITY_DN21899_c0_g1_i2:TRINITY_DN21899_c0_g1_i2; TRINITY_DN30931_c0_g1_i4:TRINITY_DN30931_c0_g1_i4
GO:0052544	defense response by callose deposition in cell wall	biological_process	2	441	4	3857	0.00543643	0.0188736	4.37302	TRINITY_DN22098_c0_g1_i1:TRINITY_DN22098_c0_g1_i1; TRINITY_DN36284_c0_g1_i1:TRINITY_DN36284_c0_g1_i1
GO:0050992	dimethylallyl diphosphate biosynthetic process	biological_process	2	441	4	3857	0.00543643	0.0188736	4.37302	TRINITY_DN24034_c0_g1_i5:TRINITY_DN24034_c0_g1_i5; TRINITY_DN31247_c0_g1_i1:TRINITY_DN31247_c0_g1_i1
GO:0006520	cellular amino acid metabolic process	biological_process	2	441	4	3857	0.00543643	0.0188736	4.37302	TRINITY_DN25839_c0_g1_i1:TRINITY_DN25839_c0_g1_i1; TRINITY_DN26714_c0_g1_i2:TRINITY_DN26714_c0_g1_i2
GO:0009698	phenylpropanoid metabolic process	biological_process	2	441	4	3857	0.00543643	0.0188736	4.37302	TRINITY_DN25846_c0_g1_i3:TRINITY_DN25846_c0_g1_i3; TRINITY_DN33075_c1_g4_i2:TRINITY_DN33075_c1_g4_i2
GO:0003878	ATP citrate synthase activity	molecular_function	2	441	4	3857	0.00543643	0.0188736	4.37302	TRINITY_DN27504_c1_g2_i3:TRINITY_DN27504_c1_g2_i3; TRINITY_DN32944_c0_g1_i2:TRINITY_DN32944_c0_g1_i2
GO:0006085	acetyl-CoA biosynthetic process	biological_process	2	441	4	3857	0.00543643	0.0188736	4.37302	TRINITY_DN27504_c1_g2_i3:TRINITY_DN27504_c1_g2_i3; TRINITY_DN32944_c0_g1_i2:TRINITY_DN32944_c0_g1_i2
GO:0009346	citrate lyase complex	cellular_component	2	441	4	3857	0.00543643	0.0188736	4.37302	TRINITY_DN27504_c1_g2_i3:TRINITY_DN27504_c1_g2_i3; TRINITY_DN32944_c0_g1_i2:TRINITY_DN32944_c0_g1_i2
GO:0004373	glycogen (starch) synthase activity	molecular_function	2	441	4	3857	0.00543643	0.0188736	4.37302	TRINITY_DN28674_c0_g1_i5:TRINITY_DN28674_c0_g1_i5; TRINITY_DN34739_c0_g1_i8:TRINITY_DN34739_c0_g1_i8
GO:0009011	starch synthase activity	molecular_function	2	441	4	3857	0.00543643	0.0188736	4.37302	TRINITY_DN28674_c0_g1_i5:TRINITY_DN28674_c0_g1_i5; TRINITY_DN34739_c0_g1_i8:TRINITY_DN34739_c0_g1_i8
GO:0033201	alpha-1,4-glucan synthase activity	molecular_function	2	441	4	3857	0.00543643	0.0188736	4.37302	TRINITY_DN28674_c0_g1_i5:TRINITY_DN28674_c0_g1_i5; TRINITY_DN34739_c0_g1_i8:TRINITY_DN34739_c0_g1_i8
GO:0006874	cellular calcium ion homeostasis	biological_process	2	441	4	3857	0.00543643	0.0188736	4.37302	TRINITY_DN28843_c0_g1_i5:TRINITY_DN28843_c0_g1_i5; TRINITY_DN31091_c0_g1_i1:TRINITY_DN31091_c0_g1_i1
GO:0070370	cellular heat acclimation	biological_process	2	441	4	3857	0.00543643	0.0188736	4.37302	TRINITY_DN29684_c0_g1_i1:TRINITY_DN29684_c0_g1_i1; TRINITY_DN31237_c0_g1_i1:TRINITY_DN31237_c0_g1_i1
GO:0008878	glucose-1-phosphate adenylyltransferase activity	molecular_function	2	441	4	3857	0.00543643	0.0188736	4.37302	TRINITY_DN29823_c0_g6_i5:TRINITY_DN29823_c0_g6_i5; TRINITY_DN35218_c0_g1_i4:TRINITY_DN35218_c0_g1_i4
GO:0010205	photoinhibition	biological_process	2	441	4	3857	0.00543643	0.0188736	4.37302	TRINITY_DN30136_c0_g1_i1:TRINITY_DN30136_c0_g1_i1; TRINITY_DN32506_c0_g1_i7:TRINITY_DN32506_c0_g1_i7
GO:0010304	PSII associated light-harvesting complex II catabolic process	biological_process	2	441	4	3857	0.00543643	0.0188736	4.37302	TRINITY_DN30136_c0_g1_i1:TRINITY_DN30136_c0_g1_i1; TRINITY_DN32506_c0_g1_i7:TRINITY_DN32506_c0_g1_i7
GO:0004575	sucrose alpha-glucosidase activity	molecular_function	2	441	4	3857	0.00543643	0.0188736	4.37302	TRINITY_DN30860_c0_g1_i3:TRINITY_DN30860_c0_g1_i3; TRINITY_DN33380_c0_g1_i5:TRINITY_DN33380_c0_g1_i5
GO:0016788	hydrolase activity, acting on ester bonds	molecular_function	4	441	12	3857	0.00762864	0.026286	2.91534	TRINITY_DN23222_c0_g1_i1:TRINITY_DN23222_c0_g1_i1; TRINITY_DN27317_c0_g1_i1:TRINITY_DN27317_c0_g1_i1; TRINITY_DN28447_c0_g1_i2:TRINITY_DN28447_c0_g1_i2; TRINITY_DN30080_c0_g2_i2:TRINITY_DN30080_c0_g2_i2
GO:0004672	protein kinase activity	molecular_function	4	441	12	3857	0.00762864	0.026286	2.91534	TRINITY_DN31047_c0_g2_i1:TRINITY_DN31047_c0_g2_i1; TRINITY_DN34549_c0_g1_i7:TRINITY_DN34549_c0_g1_i7; TRINITY_DN36011_c0_g1_i5:TRINITY_DN36011_c0_g1_i5; TRINITY_DN36332_c0_g1_i10:TRINITY_DN36332_c0_g1_i10
GO:0009898	cytoplasmic side of plasma membrane	cellular_component	3	441	8	3857	0.00809859	0.0275952	3.27976	TRINITY_DN21354_c0_g1_i2:TRINITY_DN21354_c0_g1_i2; TRINITY_DN24415_c0_g1_i4:TRINITY_DN24415_c0_g1_i4; TRINITY_DN34549_c0_g1_i7:TRINITY_DN34549_c0_g1_i7
GO:0042623	ATPase activity, coupled	molecular_function	3	441	8	3857	0.00809859	0.0275952	3.27976	TRINITY_DN25371_c2_g2_i3:TRINITY_DN25371_c2_g2_i3; TRINITY_DN29984_c0_g1_i4:TRINITY_DN29984_c0_g1_i4; TRINITY_DN31930_c0_g2_i4:TRINITY_DN31930_c0_g2_i4
GO:0051787	misfolded protein binding	molecular_function	3	441	8	3857	0.00809859	0.0275952	3.27976	TRINITY_DN25371_c2_g2_i3:TRINITY_DN25371_c2_g2_i3; TRINITY_DN29984_c0_g1_i4:TRINITY_DN29984_c0_g1_i4; TRINITY_DN31930_c0_g2_i4:TRINITY_DN31930_c0_g2_i4
GO:0009737	response to abscisic acid	biological_process	12	441	57	3857	0.0103414	0.0289231	1.84127	TRINITY_DN18852_c0_g1_i1:TRINITY_DN18852_c0_g1_i1; TRINITY_DN21991_c0_g1_i2:TRINITY_DN21991_c0_g1_i2; TRINITY_DN28135_c0_g1_i10:TRINITY_DN28135_c0_g1_i10; TRINITY_DN28316_c2_g1_i3:TRINITY_DN28316_c2_g1_i3; TRINITY_DN28463_c0_g1_i2:TRINITY_DN28463_c0_g1_i2; TRINITY_DN30222_c0_g1_i3:TRINITY_DN30222_c0_g1_i3; TRINITY_DN30325_c0_g3_i2:TRINITY_DN30325_c0_g3_i2; TRINITY_DN30985_c0_g1_i4:TRINITY_DN30985…
GO:0045735	nutrient reservoir activity	molecular_function	6	441	23	3857	0.0116498	0.0289231	2.28157	TRINITY_DN21354_c0_g1_i2:TRINITY_DN21354_c0_g1_i2; TRINITY_DN22164_c0_g1_i1:TRINITY_DN22164_c0_g1_i1; TRINITY_DN22474_c0_g1_i1:TRINITY_DN22474_c0_g1_i1; TRINITY_DN22474_c0_g2_i1:TRINITY_DN22474_c0_g2_i1; TRINITY_DN23525_c0_g1_i1:TRINITY_DN23525_c0_g1_i1; TRINITY_DN24415_c0_g1_i4:TRINITY_DN24415_c0_g1_i4
GO:0006458	'de novo' protein folding	biological_process	2	441	5	3857	0.0124396	0.0289231	3.49841	TRINITY_DN18416_c0_g1_i1:TRINITY_DN18416_c0_g1_i1; TRINITY_DN27655_c0_g1_i3:TRINITY_DN27655_c0_g1_i3
GO:0031418	L-ascorbic acid binding	molecular_function	2	441	5	3857	0.0124396	0.0289231	3.49841	TRINITY_DN24996_c0_g1_i2:TRINITY_DN24996_c0_g1_i2; TRINITY_DN28891_c0_g2_i1:TRINITY_DN28891_c0_g2_i1
GO:0005528	FK506 binding	molecular_function	2	441	5	3857	0.0124396	0.0289231	3.49841	TRINITY_DN29684_c0_g1_i1:TRINITY_DN29684_c0_g1_i1; TRINITY_DN31237_c0_g1_i1:TRINITY_DN31237_c0_g1_i1
GO:0005978	glycogen biosynthetic process	biological_process	2	441	5	3857	0.0124396	0.0289231	3.49841	TRINITY_DN29823_c0_g6_i5:TRINITY_DN29823_c0_g6_i5; TRINITY_DN35218_c0_g1_i4:TRINITY_DN35218_c0_g1_i4
GO:0010597	green leaf volatile biosynthetic process	biological_process	2	441	5	3857	0.0124396	0.0289231	3.49841	TRINITY_DN31758_c0_g2_i1:TRINITY_DN31758_c0_g2_i1; TRINITY_DN34347_c0_g3_i1:TRINITY_DN34347_c0_g3_i1
GO:0031222	arabinan catabolic process	biological_process	2	441	5	3857	0.0124396	0.0289231	3.49841	TRINITY_DN32821_c0_g1_i4:TRINITY_DN32821_c0_g1_i4; TRINITY_DN33516_c0_g1_i3:TRINITY_DN33516_c0_g1_i3
GO:0005093	Rab GDP-dissociation inhibitor activity	molecular_function	1	441	2	3857	0.0130468	0.0289231	4.37302	TRINITY_DN16972_c0_g1_i1:TRINITY_DN16972_c0_g1_i1
GO:0048032	galacturonate binding	molecular_function	1	441	2	3857	0.0130468	0.0289231	4.37302	TRINITY_DN17882_c0_g1_i1:TRINITY_DN17882_c0_g1_i1
GO:0009691	cytokinin biosynthetic process	biological_process	1	441	2	3857	0.0130468	0.0289231	4.37302	TRINITY_DN19401_c0_g1_i2:TRINITY_DN19401_c0_g1_i2
GO:0016799	hydrolase activity, hydrolyzing N-glycosyl compounds	molecular_function	1	441	2	3857	0.0130468	0.0289231	4.37302	TRINITY_DN19401_c0_g1_i2:TRINITY_DN19401_c0_g1_i2
GO:0010262	somatic embryogenesis	biological_process	1	441	2	3857	0.0130468	0.0289231	4.37302	TRINITY_DN20643_c0_g1_i1:TRINITY_DN20643_c0_g1_i1
GO:0005179	hormone activity	molecular_function	1	441	2	3857	0.0130468	0.0289231	4.37302	TRINITY_DN21194_c0_g1_i3:TRINITY_DN21194_c0_g1_i3
GO:0004560	alpha-L-fucosidase activity	molecular_function	1	441	2	3857	0.0130468	0.0289231	4.37302	TRINITY_DN21359_c0_g1_i1:TRINITY_DN21359_c0_g1_i1
GO:0006004	fucose metabolic process	biological_process	1	441	2	3857	0.0130468	0.0289231	4.37302	TRINITY_DN21359_c0_g1_i1:TRINITY_DN21359_c0_g1_i1
GO:0006516	glycoprotein catabolic process	biological_process	1	441	2	3857	0.0130468	0.0289231	4.37302	TRINITY_DN21359_c0_g1_i1:TRINITY_DN21359_c0_g1_i1
GO:0045430	chalcone isomerase activity	molecular_function	1	441	2	3857	0.0130468	0.0289231	4.37302	TRINITY_DN21370_c0_g1_i3:TRINITY_DN21370_c0_g1_i3
GO:0010044	response to aluminum ion	biological_process	1	441	2	3857	0.0130468	0.0289231	4.37302	TRINITY_DN21631_c0_g1_i3:TRINITY_DN21631_c0_g1_i3
GO:0012506	vesicle membrane	cellular_component	1	441	2	3857	0.0130468	0.0289231	4.37302	TRINITY_DN21631_c0_g1_i3:TRINITY_DN21631_c0_g1_i3
GO:0010223	secondary shoot formation	biological_process	1	441	2	3857	0.0130468	0.0289231	4.37302	TRINITY_DN21674_c0_g1_i1:TRINITY_DN21674_c0_g1_i1
GO:0008429	phosphatidylethanolamine binding	molecular_function	1	441	2	3857	0.0130468	0.0289231	4.37302	TRINITY_DN21899_c0_g1_i2:TRINITY_DN21899_c0_g1_i2
GO:0048510	regulation of timing of transition from vegetative to reproductive phase	biological_process	1	441	2	3857	0.0130468	0.0289231	4.37302	TRINITY_DN21899_c0_g1_i2:TRINITY_DN21899_c0_g1_i2
GO:0048575	short-day photoperiodism, flowering	biological_process	1	441	2	3857	0.0130468	0.0289231	4.37302	TRINITY_DN21899_c0_g1_i2:TRINITY_DN21899_c0_g1_i2
GO:0102485	dATP phosphohydrolase activity	molecular_function	1	441	2	3857	0.0130468	0.0289231	4.37302	TRINITY_DN21981_c0_g2_i1:TRINITY_DN21981_c0_g2_i1
GO:0102486	dCTP phosphohydrolase activity	molecular_function	1	441	2	3857	0.0130468	0.0289231	4.37302	TRINITY_DN21981_c0_g2_i1:TRINITY_DN21981_c0_g2_i1
GO:0102487	dUTP phosphohydrolase activity	molecular_function	1	441	2	3857	0.0130468	0.0289231	4.37302	TRINITY_DN21981_c0_g2_i1:TRINITY_DN21981_c0_g2_i1
GO:0102488	dTTP phosphohydrolase activity	molecular_function	1	441	2	3857	0.0130468	0.0289231	4.37302	TRINITY_DN21981_c0_g2_i1:TRINITY_DN21981_c0_g2_i1
GO:0102489	GTP phosphohydrolase activity	molecular_function	1	441	2	3857	0.0130468	0.0289231	4.37302	TRINITY_DN21981_c0_g2_i1:TRINITY_DN21981_c0_g2_i1
GO:0102490	8-oxo-dGTP phosphohydrolase activity	molecular_function	1	441	2	3857	0.0130468	0.0289231	4.37302	TRINITY_DN21981_c0_g2_i1:TRINITY_DN21981_c0_g2_i1
GO:0102491	dGTP phosphohydrolase activity	molecular_function	1	441	2	3857	0.0130468	0.0289231	4.37302	TRINITY_DN21981_c0_g2_i1:TRINITY_DN21981_c0_g2_i1
GO:0120091	jasmonic acid hydrolase	molecular_function	1	441	2	3857	0.0130468	0.0289231	4.37302	TRINITY_DN22045_c0_g1_i1:TRINITY_DN22045_c0_g1_i1
GO:2000022	regulation of jasmonic acid mediated signaling pathway	biological_process	1	441	2	3857	0.0130468	0.0289231	4.37302	TRINITY_DN22045_c0_g1_i1:TRINITY_DN22045_c0_g1_i1
GO:0009759	indole glucosinolate biosynthetic process	biological_process	1	441	2	3857	0.0130468	0.0289231	4.37302	TRINITY_DN22098_c0_g1_i1:TRINITY_DN22098_c0_g1_i1
GO:0005779	integral component of peroxisomal membrane	cellular_component	1	441	2	3857	0.0130468	0.0289231	4.37302	TRINITY_DN22219_c0_g1_i2:TRINITY_DN22219_c0_g1_i2
GO:0016584	nucleosome positioning	biological_process	1	441	2	3857	0.0130468	0.0289231	4.37302	TRINITY_DN22301_c0_g1_i1:TRINITY_DN22301_c0_g1_i1
GO:0030261	chromosome condensation	biological_process	1	441	2	3857	0.0130468	0.0289231	4.37302	TRINITY_DN22301_c0_g1_i1:TRINITY_DN22301_c0_g1_i1
GO:0031492	nucleosomal DNA binding	molecular_function	1	441	2	3857	0.0130468	0.0289231	4.37302	TRINITY_DN22301_c0_g1_i1:TRINITY_DN22301_c0_g1_i1
GO:0031936	negative regulation of chromatin silencing	biological_process	1	441	2	3857	0.0130468	0.0289231	4.37302	TRINITY_DN22301_c0_g1_i1:TRINITY_DN22301_c0_g1_i1
GO:0009897	external side of plasma membrane	cellular_component	1	441	2	3857	0.0130468	0.0289231	4.37302	TRINITY_DN22327_c0_g3_i1:TRINITY_DN22327_c0_g3_i1
GO:0010103	stomatal complex morphogenesis	biological_process	1	441	2	3857	0.0130468	0.0289231	4.37302	TRINITY_DN22327_c0_g3_i1:TRINITY_DN22327_c0_g3_i1
GO:0018283	iron incorporation into metallo-sulfur cluster	biological_process	1	441	2	3857	0.0130468	0.0289231	4.37302	TRINITY_DN22732_c0_g1_i2:TRINITY_DN22732_c0_g1_i2
GO:0030388	fructose 1,6-bisphosphate metabolic process	biological_process	1	441	2	3857	0.0130468	0.0289231	4.37302	TRINITY_DN23118_c0_g1_i3:TRINITY_DN23118_c0_g1_i3
GO:0010099	regulation of photomorphogenesis	biological_process	1	441	2	3857	0.0130468	0.0289231	4.37302	TRINITY_DN23419_c0_g1_i2:TRINITY_DN23419_c0_g1_i2
GO:0001671	ATPase activator activity	molecular_function	1	441	2	3857	0.0130468	0.0289231	4.37302	TRINITY_DN23857_c0_g1_i2:TRINITY_DN23857_c0_g1_i2
GO:0009740	gibberellic acid mediated signaling pathway	biological_process	1	441	2	3857	0.0130468	0.0289231	4.37302	TRINITY_DN23904_c0_g1_i6:TRINITY_DN23904_c0_g1_i6
GO:0009880	embryonic pattern specification	biological_process	1	441	2	3857	0.0130468	0.0289231	4.37302	TRINITY_DN23966_c0_g1_i2:TRINITY_DN23966_c0_g1_i2
GO:0051745	4-hydroxy-3-methylbut-2-en-1-yl diphosphate reductase activity	molecular_function	1	441	2	3857	0.0130468	0.0289231	4.37302	TRINITY_DN24034_c0_g1_i5:TRINITY_DN24034_c0_g1_i5
GO:0000064	L-ornithine transmembrane transporter activity	molecular_function	1	441	2	3857	0.0130468	0.0289231	4.37302	TRINITY_DN24368_c0_g1_i1:TRINITY_DN24368_c0_g1_i1
GO:1990575	mitochondrial L-ornithine transmembrane transport	biological_process	1	441	2	3857	0.0130468	0.0289231	4.37302	TRINITY_DN24368_c0_g1_i1:TRINITY_DN24368_c0_g1_i1
GO:0001872	(1->3)-beta-D-glucan binding	molecular_function	1	441	2	3857	0.0130468	0.0289231	4.37302	TRINITY_DN24459_c0_g1_i4:TRINITY_DN24459_c0_g1_i4
GO:0004650	polygalacturonase activity	molecular_function	1	441	2	3857	0.0130468	0.0289231	4.37302	TRINITY_DN25095_c0_g1_i2:TRINITY_DN25095_c0_g1_i2
GO:0005310	dicarboxylic acid transmembrane transporter activity	molecular_function	1	441	2	3857	0.0130468	0.0289231	4.37302	TRINITY_DN25324_c0_g1_i1:TRINITY_DN25324_c0_g1_i1
GO:0015131	oxaloacetate transmembrane transporter activity	molecular_function	1	441	2	3857	0.0130468	0.0289231	4.37302	TRINITY_DN25324_c0_g1_i1:TRINITY_DN25324_c0_g1_i1
GO:0015141	succinate transmembrane transporter activity	molecular_function	1	441	2	3857	0.0130468	0.0289231	4.37302	TRINITY_DN25324_c0_g1_i1:TRINITY_DN25324_c0_g1_i1
GO:0015729	oxaloacetate transport	biological_process	1	441	2	3857	0.0130468	0.0289231	4.37302	TRINITY_DN25324_c0_g1_i1:TRINITY_DN25324_c0_g1_i1
GO:0017077	oxidative phosphorylation uncoupler activity	molecular_function	1	441	2	3857	0.0130468	0.0289231	4.37302	TRINITY_DN25324_c0_g1_i1:TRINITY_DN25324_c0_g1_i1
GO:0015200	methylammonium transmembrane transporter activity	molecular_function	1	441	2	3857	0.0130468	0.0289231	4.37302	TRINITY_DN25338_c0_g2_i4:TRINITY_DN25338_c0_g2_i4
GO:0003985	acetyl-CoA C-acetyltransferase activity	molecular_function	1	441	2	3857	0.0130468	0.0289231	4.37302	TRINITY_DN25693_c0_g1_i10:TRINITY_DN25693_c0_g1_i10
GO:0006152	purine nucleoside catabolic process	biological_process	1	441	2	3857	0.0130468	0.0289231	4.37302	TRINITY_DN26497_c0_g1_i4:TRINITY_DN26497_c0_g1_i4
GO:0008477	purine nucleosidase activity	molecular_function	1	441	2	3857	0.0130468	0.0289231	4.37302	TRINITY_DN26497_c0_g1_i4:TRINITY_DN26497_c0_g1_i4
GO:0045437	uridine nucleosidase activity	molecular_function	1	441	2	3857	0.0130468	0.0289231	4.37302	TRINITY_DN26497_c0_g1_i4:TRINITY_DN26497_c0_g1_i4
GO:0047724	inosine nucleosidase activity	molecular_function	1	441	2	3857	0.0130468	0.0289231	4.37302	TRINITY_DN26497_c0_g1_i4:TRINITY_DN26497_c0_g1_i4
GO:0061024	membrane organization	biological_process	1	441	2	3857	0.0130468	0.0289231	4.37302	TRINITY_DN26602_c0_g1_i2:TRINITY_DN26602_c0_g1_i2
GO:0070863	positive regulation of protein exit from endoplasmic reticulum	biological_process	1	441	2	3857	0.0130468	0.0289231	4.37302	TRINITY_DN26602_c0_g1_i2:TRINITY_DN26602_c0_g1_i2
GO:0016899	oxidoreductase activity, acting on the CH-OH group of donors, oxygen as acceptor	molecular_function	1	441	2	3857	0.0130468	0.0289231	4.37302	TRINITY_DN27758_c0_g1_i2:TRINITY_DN27758_c0_g1_i2
GO:0008807	carboxyvinyl-carboxyphosphonate phosphorylmutase activity	molecular_function	1	441	2	3857	0.0130468	0.0289231	4.37302	TRINITY_DN28055_c0_g2_i1:TRINITY_DN28055_c0_g2_i1
GO:0017050	D-erythro-sphingosine kinase activity	molecular_function	1	441	2	3857	0.0130468	0.0289231	4.37302	TRINITY_DN28135_c0_g1_i10:TRINITY_DN28135_c0_g1_i10
GO:0010142	farnesyl diphosphate biosynthetic process, mevalonate pathway	biological_process	1	441	2	3857	0.0130468	0.0289231	4.37302	TRINITY_DN28401_c0_g1_i9:TRINITY_DN28401_c0_g1_i9
GO:0051258	protein polymerization	biological_process	1	441	2	3857	0.0130468	0.0289231	4.37302	TRINITY_DN28463_c0_g1_i2:TRINITY_DN28463_c0_g1_i2
GO:0071482	cellular response to light stimulus	biological_process	1	441	2	3857	0.0130468	0.0289231	4.37302	TRINITY_DN28546_c1_g3_i1:TRINITY_DN28546_c1_g3_i1
GO:0003979	UDP-glucose 6-dehydrogenase activity	molecular_function	1	441	2	3857	0.0130468	0.0289231	4.37302	TRINITY_DN28569_c0_g1_i6:TRINITY_DN28569_c0_g1_i6
GO:0006024	glycosaminoglycan biosynthetic process	biological_process	1	441	2	3857	0.0130468	0.0289231	4.37302	TRINITY_DN28569_c0_g1_i6:TRINITY_DN28569_c0_g1_i6
GO:0006065	UDP-glucuronate biosynthetic process	biological_process	1	441	2	3857	0.0130468	0.0289231	4.37302	TRINITY_DN28569_c0_g1_i6:TRINITY_DN28569_c0_g1_i6
GO:0008447	L-ascorbate oxidase activity	molecular_function	1	441	2	3857	0.0130468	0.0289231	4.37302	TRINITY_DN28701_c0_g1_i3:TRINITY_DN28701_c0_g1_i3
GO:0071472	cellular response to salt stress	biological_process	1	441	2	3857	0.0130468	0.0289231	4.37302	TRINITY_DN28843_c0_g1_i5:TRINITY_DN28843_c0_g1_i5
GO:0003958	NADPH-hemoprotein reductase activity	molecular_function	1	441	2	3857	0.0130468	0.0289231	4.37302	TRINITY_DN29418_c0_g1_i1:TRINITY_DN29418_c0_g1_i1
GO:0036381	pyridoxal 5'-phosphate synthase (glutamine hydrolysing) activity	molecular_function	1	441	2	3857	0.0130468	0.0289231	4.37302	TRINITY_DN29603_c1_g1_i1:TRINITY_DN29603_c1_g1_i1
GO:0006522	alanine metabolic process	biological_process	1	441	2	3857	0.0130468	0.0289231	4.37302	TRINITY_DN29673_c0_g1_i2:TRINITY_DN29673_c0_g1_i2
GO:0006567	threonine catabolic process	biological_process	1	441	2	3857	0.0130468	0.0289231	4.37302	TRINITY_DN29825_c0_g1_i3:TRINITY_DN29825_c0_g1_i3
GO:0004161	dimethylallyltranstransferase activity	molecular_function	1	441	2	3857	0.0130468	0.0289231	4.37302	TRINITY_DN30340_c0_g1_i1:TRINITY_DN30340_c0_g1_i1
GO:0004337	geranyltranstransferase activity	molecular_function	1	441	2	3857	0.0130468	0.0289231	4.37302	TRINITY_DN30340_c0_g1_i1:TRINITY_DN30340_c0_g1_i1
GO:0033384	geranyl diphosphate biosynthetic process	biological_process	1	441	2	3857	0.0130468	0.0289231	4.37302	TRINITY_DN30340_c0_g1_i1:TRINITY_DN30340_c0_g1_i1
GO:0045337	farnesyl diphosphate biosynthetic process	biological_process	1	441	2	3857	0.0130468	0.0289231	4.37302	TRINITY_DN30340_c0_g1_i1:TRINITY_DN30340_c0_g1_i1
GO:0006351	transcription, DNA-templated	biological_process	1	441	2	3857	0.0130468	0.0289231	4.37302	TRINITY_DN30454_c0_g1_i3:TRINITY_DN30454_c0_g1_i3
GO:0000210	NAD+ diphosphatase activity	molecular_function	1	441	2	3857	0.0130468	0.0289231	4.37302	TRINITY_DN30772_c0_g1_i1:TRINITY_DN30772_c0_g1_i1
GO:0035529	NADH pyrophosphatase activity	molecular_function	1	441	2	3857	0.0130468	0.0289231	4.37302	TRINITY_DN30772_c0_g1_i1:TRINITY_DN30772_c0_g1_i1
GO:0000187	activation of MAPK activity	biological_process	1	441	2	3857	0.0130468	0.0289231	4.37302	TRINITY_DN30787_c0_g2_i7:TRINITY_DN30787_c0_g2_i7
GO:0004708	MAP kinase kinase activity	molecular_function	1	441	2	3857	0.0130468	0.0289231	4.37302	TRINITY_DN30787_c0_g2_i7:TRINITY_DN30787_c0_g2_i7
GO:0060918	auxin transport	biological_process	1	441	2	3857	0.0130468	0.0289231	4.37302	TRINITY_DN30787_c0_g2_i7:TRINITY_DN30787_c0_g2_i7
GO:0004564	beta-fructofuranosidase activity	molecular_function	1	441	2	3857	0.0130468	0.0289231	4.37302	TRINITY_DN30860_c0_g1_i3:TRINITY_DN30860_c0_g1_i3
GO:0009496	plastoquinol--plastocyanin reductase activity	molecular_function	1	441	2	3857	0.0130468	0.0289231	4.37302	TRINITY_DN30958_c0_g1_i1:TRINITY_DN30958_c0_g1_i1
GO:0016779	nucleotidyltransferase activity	molecular_function	1	441	2	3857	0.0130468	0.0289231	4.37302	TRINITY_DN30997_c0_g1_i1:TRINITY_DN30997_c0_g1_i1
GO:0004760	serine-pyruvate transaminase activity	molecular_function	1	441	2	3857	0.0130468	0.0289231	4.37302	TRINITY_DN31017_c1_g1_i5:TRINITY_DN31017_c1_g1_i5
GO:0019265	glycine biosynthetic process, by transamination of glyoxylate	biological_process	1	441	2	3857	0.0130468	0.0289231	4.37302	TRINITY_DN31017_c1_g1_i5:TRINITY_DN31017_c1_g1_i5
GO:0050281	serine-glyoxylate transaminase activity	molecular_function	1	441	2	3857	0.0130468	0.0289231	4.37302	TRINITY_DN31017_c1_g1_i5:TRINITY_DN31017_c1_g1_i5
GO:0010109	regulation of photosynthesis	biological_process	1	441	2	3857	0.0130468	0.0289231	4.37302	TRINITY_DN31047_c0_g2_i1:TRINITY_DN31047_c0_g2_i1
GO:0031540	regulation of anthocyanin biosynthetic process	biological_process	1	441	2	3857	0.0130468	0.0289231	4.37302	TRINITY_DN31047_c0_g2_i1:TRINITY_DN31047_c0_g2_i1
GO:0080177	plastoglobule organization	biological_process	1	441	2	3857	0.0130468	0.0289231	4.37302	TRINITY_DN31047_c0_g2_i1:TRINITY_DN31047_c0_g2_i1
GO:1902171	regulation of tocopherol cyclase activity	biological_process	1	441	2	3857	0.0130468	0.0289231	4.37302	TRINITY_DN31047_c0_g2_i1:TRINITY_DN31047_c0_g2_i1
GO:1902326	positive regulation of chlorophyll biosynthetic process	biological_process	1	441	2	3857	0.0130468	0.0289231	4.37302	TRINITY_DN31047_c0_g2_i1:TRINITY_DN31047_c0_g2_i1
GO:0006596	polyamine biosynthetic process	biological_process	1	441	2	3857	0.0130468	0.0289231	4.37302	TRINITY_DN31178_c0_g3_i2:TRINITY_DN31178_c0_g3_i2
GO:0080073	spermidine:coumaroyl CoA N-acyltransferase activity	molecular_function	1	441	2	3857	0.0130468	0.0289231	4.37302	TRINITY_DN31178_c0_g3_i2:TRINITY_DN31178_c0_g3_i2
GO:0004452	isopentenyl-diphosphate delta-isomerase activity	molecular_function	1	441	2	3857	0.0130468	0.0289231	4.37302	TRINITY_DN31247_c0_g1_i1:TRINITY_DN31247_c0_g1_i1
GO:0015204	urea transmembrane transporter activity	molecular_function	1	441	2	3857	0.0130468	0.0289231	4.37302	TRINITY_DN31406_c2_g2_i3:TRINITY_DN31406_c2_g2_i3
GO:0015840	urea transport	biological_process	1	441	2	3857	0.0130468	0.0289231	4.37302	TRINITY_DN31406_c2_g2_i3:TRINITY_DN31406_c2_g2_i3
GO:0032790	ribosome disassembly	biological_process	1	441	2	3857	0.0130468	0.0289231	4.37302	TRINITY_DN31446_c0_g1_i1:TRINITY_DN31446_c0_g1_i1
GO:0010025	wax biosynthetic process	biological_process	1	441	2	3857	0.0130468	0.0289231	4.37302	TRINITY_DN31471_c0_g2_i1:TRINITY_DN31471_c0_g2_i1
GO:0052640	salicylic acid glucosyltransferase (glucoside-forming) activity	molecular_function	1	441	2	3857	0.0130468	0.0289231	4.37302	TRINITY_DN31712_c0_g2_i3:TRINITY_DN31712_c0_g2_i3
GO:0008643	carbohydrate transport	biological_process	1	441	2	3857	0.0130468	0.0289231	4.37302	TRINITY_DN32285_c0_g1_i1:TRINITY_DN32285_c0_g1_i1
GO:0000741	karyogamy	biological_process	1	441	2	3857	0.0130468	0.0289231	4.37302	TRINITY_DN32362_c0_g1_i4:TRINITY_DN32362_c0_g1_i4
GO:1900426	positive regulation of defense response to bacterium	biological_process	1	441	2	3857	0.0130468	0.0289231	4.37302	TRINITY_DN32588_c0_g1_i4:TRINITY_DN32588_c0_g1_i4
GO:0016207	4-coumarate-CoA ligase activity	molecular_function	1	441	2	3857	0.0130468	0.0289231	4.37302	TRINITY_DN33075_c1_g4_i2:TRINITY_DN33075_c1_g4_i2
GO:0043069	negative regulation of programmed cell death	biological_process	1	441	2	3857	0.0130468	0.0289231	4.37302	TRINITY_DN33222_c0_g1_i15:TRINITY_DN33222_c0_g1_i15
GO:0055081	anion homeostasis	biological_process	1	441	2	3857	0.0130468	0.0289231	4.37302	TRINITY_DN33222_c0_g1_i15:TRINITY_DN33222_c0_g1_i15
GO:0006047	UDP-N-acetylglucosamine metabolic process	biological_process	1	441	2	3857	0.0130468	0.0289231	4.37302	TRINITY_DN33258_c0_g2_i12:TRINITY_DN33258_c0_g2_i12
GO:0050275	scopoletin glucosyltransferase activity	molecular_function	1	441	2	3857	0.0130468	0.0289231	4.37302	TRINITY_DN33285_c0_g1_i10:TRINITY_DN33285_c0_g1_i10
GO:0071456	cellular response to hypoxia	biological_process	1	441	2	3857	0.0130468	0.0289231	4.37302	TRINITY_DN33297_c0_g1_i1:TRINITY_DN33297_c0_g1_i1
GO:0005775	vacuolar lumen	cellular_component	1	441	2	3857	0.0130468	0.0289231	4.37302	TRINITY_DN33380_c0_g1_i5:TRINITY_DN33380_c0_g1_i5
GO:0046513	ceramide biosynthetic process	biological_process	1	441	2	3857	0.0130468	0.0289231	4.37302	TRINITY_DN33383_c0_g1_i2:TRINITY_DN33383_c0_g1_i2
GO:0030659	cytoplasmic vesicle membrane	cellular_component	1	441	2	3857	0.0130468	0.0289231	4.37302	TRINITY_DN33951_c0_g2_i1:TRINITY_DN33951_c0_g2_i1
GO:0005992	trehalose biosynthetic process	biological_process	1	441	2	3857	0.0130468	0.0289231	4.37302	TRINITY_DN34028_c0_g2_i2:TRINITY_DN34028_c0_g2_i2
GO:0070413	trehalose metabolism in response to stress	biological_process	1	441	2	3857	0.0130468	0.0289231	4.37302	TRINITY_DN34028_c0_g2_i2:TRINITY_DN34028_c0_g2_i2
GO:0009688	abscisic acid biosynthetic process	biological_process	1	441	2	3857	0.0130468	0.0289231	4.37302	TRINITY_DN34571_c0_g1_i4:TRINITY_DN34571_c0_g1_i4
GO:0009787	regulation of abscisic acid-activated signaling pathway	biological_process	1	441	2	3857	0.0130468	0.0289231	4.37302	TRINITY_DN34652_c0_g1_i3:TRINITY_DN34652_c0_g1_i3
GO:0030048	actin filament-based movement	biological_process	1	441	2	3857	0.0130468	0.0289231	4.37302	TRINITY_DN34652_c0_g1_i3:TRINITY_DN34652_c0_g1_i3
GO:0031022	nuclear migration along microfilament	biological_process	1	441	2	3857	0.0130468	0.0289231	4.37302	TRINITY_DN34652_c0_g1_i3:TRINITY_DN34652_c0_g1_i3
GO:0042937	tripeptide transmembrane transporter activity	molecular_function	1	441	2	3857	0.0130468	0.0289231	4.37302	TRINITY_DN34740_c0_g1_i7:TRINITY_DN34740_c0_g1_i7
GO:0042938	dipeptide transport	biological_process	1	441	2	3857	0.0130468	0.0289231	4.37302	TRINITY_DN34740_c0_g1_i7:TRINITY_DN34740_c0_g1_i7
GO:0042939	tripeptide transport	biological_process	1	441	2	3857	0.0130468	0.0289231	4.37302	TRINITY_DN34740_c0_g1_i7:TRINITY_DN34740_c0_g1_i7
GO:0010026	trichome differentiation	biological_process	1	441	2	3857	0.0130468	0.0289231	4.37302	TRINITY_DN35072_c0_g1_i8:TRINITY_DN35072_c0_g1_i8
GO:0048765	root hair cell differentiation	biological_process	1	441	2	3857	0.0130468	0.0289231	4.37302	TRINITY_DN35072_c0_g1_i8:TRINITY_DN35072_c0_g1_i8
GO:0000943	retrotransposon nucleocapsid	cellular_component	1	441	2	3857	0.0130468	0.0289231	4.37302	TRINITY_DN35720_c0_g1_i2:TRINITY_DN35720_c0_g1_i2
GO:0003964	RNA-directed DNA polymerase activity	molecular_function	1	441	2	3857	0.0130468	0.0289231	4.37302	TRINITY_DN35720_c0_g1_i2:TRINITY_DN35720_c0_g1_i2
GO:0004523	RNA-DNA hybrid ribonuclease activity	molecular_function	1	441	2	3857	0.0130468	0.0289231	4.37302	TRINITY_DN35720_c0_g1_i2:TRINITY_DN35720_c0_g1_i2
GO:0004540	ribonuclease activity	molecular_function	1	441	2	3857	0.0130468	0.0289231	4.37302	TRINITY_DN35720_c0_g1_i2:TRINITY_DN35720_c0_g1_i2
GO:0006310	DNA recombination	biological_process	1	441	2	3857	0.0130468	0.0289231	4.37302	TRINITY_DN35720_c0_g1_i2:TRINITY_DN35720_c0_g1_i2
GO:0015074	DNA integration	biological_process	1	441	2	3857	0.0130468	0.0289231	4.37302	TRINITY_DN35720_c0_g1_i2:TRINITY_DN35720_c0_g1_i2
GO:0042548	regulation of photosynthesis, light reaction	biological_process	1	441	2	3857	0.0130468	0.0289231	4.37302	TRINITY_DN36011_c0_g1_i5:TRINITY_DN36011_c0_g1_i5
GO:0000003	reproduction	biological_process	1	441	2	3857	0.0130468	0.0289231	4.37302	TRINITY_DN36284_c0_g1_i1:TRINITY_DN36284_c0_g1_i1
GO:0006546	glycine catabolic process	biological_process	1	441	2	3857	0.0130468	0.0289231	4.37302	TRINITY_DN36410_c0_g1_i2:TRINITY_DN36410_c0_g1_i2
GO:0008970	phospholipase A1 activity	molecular_function	1	441	2	3857	0.0130468	0.0289231	4.37302	TRINITY_DN42691_c0_g1_i1:TRINITY_DN42691_c0_g1_i1
GO:0017096	acetylserotonin O-methyltransferase activity	molecular_function	1	441	2	3857	0.0130468	0.0289231	4.37302	TRINITY_DN5012_c0_g1_i1:TRINITY_DN5012_c0_g1_i1
GO:0019438	aromatic compound biosynthetic process	biological_process	1	441	2	3857	0.0130468	0.0289231	4.37302	TRINITY_DN5012_c0_g1_i1:TRINITY_DN5012_c0_g1_i1
GO:0031386	protein tag	molecular_function	1	441	2	3857	0.0130468	0.0289231	4.37302	TRINITY_DN9448_c0_g1_i1:TRINITY_DN9448_c0_g1_i1
GO:0006986	response to unfolded protein	biological_process	3	441	9	3857	0.0132764	0.0290125	2.91534	TRINITY_DN25371_c2_g2_i3:TRINITY_DN25371_c2_g2_i3; TRINITY_DN29984_c0_g1_i4:TRINITY_DN29984_c0_g1_i4; TRINITY_DN31930_c0_g2_i4:TRINITY_DN31930_c0_g2_i4
GO:0034620	cellular response to unfolded protein	biological_process	3	441	9	3857	0.0132764	0.0290125	2.91534	TRINITY_DN25371_c2_g2_i3:TRINITY_DN25371_c2_g2_i3; TRINITY_DN29984_c0_g1_i4:TRINITY_DN29984_c0_g1_i4; TRINITY_DN31930_c0_g2_i4:TRINITY_DN31930_c0_g2_i4
GO:0016688	L-ascorbate peroxidase activity	molecular_function	3	441	9	3857	0.0132764	0.0290125	2.91534	TRINITY_DN28198_c1_g1_i2:TRINITY_DN28198_c1_g1_i2; TRINITY_DN31802_c0_g1_i8:TRINITY_DN31802_c0_g1_i8; TRINITY_DN34925_c2_g2_i13:TRINITY_DN34925_c2_g2_i13
GO:0030599	pectinesterase activity	molecular_function	3	441	9	3857	0.0132764	0.0290125	2.91534	TRINITY_DN29020_c0_g1_i2:TRINITY_DN29020_c0_g1_i2; TRINITY_DN29627_c2_g2_i3:TRINITY_DN29627_c2_g2_i3; TRINITY_DN31224_c0_g1_i4:TRINITY_DN31224_c0_g1_i4
GO:0042545	cell wall modification	biological_process	3	441	9	3857	0.0132764	0.0290125	2.91534	TRINITY_DN29020_c0_g1_i2:TRINITY_DN29020_c0_g1_i2; TRINITY_DN29627_c2_g2_i3:TRINITY_DN29627_c2_g2_i3; TRINITY_DN31224_c0_g1_i4:TRINITY_DN31224_c0_g1_i4
GO:0045330	aspartyl esterase activity	molecular_function	3	441	9	3857	0.0132764	0.0290125	2.91534	TRINITY_DN29020_c0_g1_i2:TRINITY_DN29020_c0_g1_i2; TRINITY_DN29627_c2_g2_i3:TRINITY_DN29627_c2_g2_i3; TRINITY_DN31224_c0_g1_i4:TRINITY_DN31224_c0_g1_i4
GO:0071949	FAD binding	molecular_function	8	441	35	3857	0.0142998	0.0311748	1.99909	TRINITY_DN23170_c3_g1_i2:TRINITY_DN23170_c3_g1_i2; TRINITY_DN25647_c0_g2_i4:TRINITY_DN25647_c0_g2_i4; TRINITY_DN25647_c0_g3_i1:TRINITY_DN25647_c0_g3_i1; TRINITY_DN25988_c0_g1_i2:TRINITY_DN25988_c0_g1_i2; TRINITY_DN27758_c0_g1_i2:TRINITY_DN27758_c0_g1_i2; TRINITY_DN28943_c2_g1_i5:TRINITY_DN28943_c2_g1_i5; TRINITY_DN32181_c1_g5_i2:TRINITY_DN32181_c1_g5_i2; TRINITY_DN34571_c0_g1_i4:TRINITY_DN34571_c…
GO:0043231	intracellular membrane-bounded organelle	cellular_component	6	441	24	3857	0.014871	0.0323435	2.18651	TRINITY_DN21442_c0_g1_i1:TRINITY_DN21442_c0_g1_i1; TRINITY_DN24919_c0_g1_i2:TRINITY_DN24919_c0_g1_i2; TRINITY_DN25497_c0_g1_i3:TRINITY_DN25497_c0_g1_i3; TRINITY_DN26818_c0_g1_i2:TRINITY_DN26818_c0_g1_i2; TRINITY_DN30803_c0_g4_i1:TRINITY_DN30803_c0_g4_i1; TRINITY_DN31712_c0_g2_i3:TRINITY_DN31712_c0_g2_i3
GO:0009501	amyloplast	cellular_component	4	441	14	3857	0.0158908	0.0344801	2.49887	TRINITY_DN28674_c0_g1_i5:TRINITY_DN28674_c0_g1_i5; TRINITY_DN30933_c1_g1_i10:TRINITY_DN30933_c1_g1_i10; TRINITY_DN34739_c0_g1_i8:TRINITY_DN34739_c0_g1_i8; TRINITY_DN35218_c0_g1_i4:TRINITY_DN35218_c0_g1_i4
GO:0034605	cellular response to heat	biological_process	5	441	19	3857	0.0159392	0.0345036	2.30159	TRINITY_DN23857_c0_g1_i2:TRINITY_DN23857_c0_g1_i2; TRINITY_DN23956_c0_g1_i7:TRINITY_DN23956_c0_g1_i7; TRINITY_DN25371_c2_g2_i3:TRINITY_DN25371_c2_g2_i3; TRINITY_DN29984_c0_g1_i4:TRINITY_DN29984_c0_g1_i4; TRINITY_DN31930_c0_g2_i4:TRINITY_DN31930_c0_g2_i4
GO:0031969	chloroplast membrane	cellular_component	9	441	42	3857	0.017338	0.0374436	1.87415	TRINITY_DN21354_c0_g1_i2:TRINITY_DN21354_c0_g1_i2; TRINITY_DN24415_c0_g1_i4:TRINITY_DN24415_c0_g1_i4; TRINITY_DN26513_c1_g1_i6:TRINITY_DN26513_c1_g1_i6; TRINITY_DN27355_c0_g1_i2:TRINITY_DN27355_c0_g1_i2; TRINITY_DN31216_c0_g2_i2:TRINITY_DN31216_c0_g2_i2; TRINITY_DN32275_c0_g1_i2:TRINITY_DN32275_c0_g1_i2; TRINITY_DN34571_c0_g1_i4:TRINITY_DN34571_c0_g1_i4; TRINITY_DN34916_c1_g1_i4:TRINITY_DN34916_c…
GO:0009409	response to cold	biological_process	14	441	74	3857	0.01818	0.0391699	1.65465	TRINITY_DN21354_c0_g1_i2:TRINITY_DN21354_c0_g1_i2; TRINITY_DN23956_c0_g1_i7:TRINITY_DN23956_c0_g1_i7; TRINITY_DN24415_c0_g1_i4:TRINITY_DN24415_c0_g1_i4; TRINITY_DN27078_c0_g1_i3:TRINITY_DN27078_c0_g1_i3; TRINITY_DN28092_c0_g1_i6:TRINITY_DN28092_c0_g1_i6; TRINITY_DN29715_c0_g1_i1:TRINITY_DN29715_c0_g1_i1; TRINITY_DN29715_c0_g2_i1:TRINITY_DN29715_c0_g2_i1; TRINITY_DN30587_c0_g1_i10:TRINITY_DN30587_…
GO:0031225	anchored component of membrane	cellular_component	7	441	31	3857	0.0200501	0.0430983	1.97491	TRINITY_DN15297_c0_g1_i1:TRINITY_DN15297_c0_g1_i1; TRINITY_DN24459_c0_g1_i4:TRINITY_DN24459_c0_g1_i4; TRINITY_DN28820_c0_g1_i1:TRINITY_DN28820_c0_g1_i1; TRINITY_DN29676_c0_g1_i5:TRINITY_DN29676_c0_g1_i5; TRINITY_DN29906_c0_g2_i1:TRINITY_DN29906_c0_g2_i1; TRINITY_DN33395_c0_g1_i11:TRINITY_DN33395_c0_g1_i11; TRINITY_DN35072_c0_g1_i8:TRINITY_DN35072_c0_g1_i8
GO:0004089	carbonate dehydratase activity	molecular_function	3	441	10	3857	0.0201611	0.0431353	2.62381	TRINITY_DN14141_c0_g1_i1:TRINITY_DN14141_c0_g1_i1; TRINITY_DN22276_c0_g1_i6:TRINITY_DN22276_c0_g1_i6; TRINITY_DN32651_c0_g1_i1:TRINITY_DN32651_c0_g1_i1
GO:0009620	response to fungus	biological_process	3	441	10	3857	0.0201611	0.0431353	2.62381	TRINITY_DN27878_c0_g1_i3:TRINITY_DN27878_c0_g1_i3; TRINITY_DN30222_c0_g1_i3:TRINITY_DN30222_c0_g1_i3; TRINITY_DN36284_c0_g1_i1:TRINITY_DN36284_c0_g1_i1
GO:0010114	response to red light	biological_process	4	441	15	3857	0.0216491	0.0461045	2.33228	TRINITY_DN22098_c0_g1_i1:TRINITY_DN22098_c0_g1_i1; TRINITY_DN23419_c0_g1_i2:TRINITY_DN23419_c0_g1_i2; TRINITY_DN27603_c1_g1_i2:TRINITY_DN27603_c1_g1_i2; TRINITY_DN31047_c0_g2_i1:TRINITY_DN31047_c0_g2_i1
GO:0004185	serine-type carboxypeptidase activity	molecular_function	4	441	15	3857	0.0216491	0.0461045	2.33228	TRINITY_DN22446_c0_g1_i1:TRINITY_DN22446_c0_g1_i1; TRINITY_DN26155_c0_g2_i4:TRINITY_DN26155_c0_g2_i4; TRINITY_DN27340_c0_g1_i3:TRINITY_DN27340_c0_g1_i3; TRINITY_DN28427_c0_g1_i2:TRINITY_DN28427_c0_g1_i2
GO:0009682	induced systemic resistance	biological_process	2	441	6	3857	0.0227843	0.047967	2.91534	TRINITY_DN22098_c0_g1_i1:TRINITY_DN22098_c0_g1_i1; TRINITY_DN27066_c0_g2_i1:TRINITY_DN27066_c0_g2_i1
GO:0050268	coniferyl-alcohol dehydrogenase activity	molecular_function	2	441	6	3857	0.0227843	0.047967	2.91534	TRINITY_DN25647_c0_g2_i4:TRINITY_DN25647_c0_g2_i4; TRINITY_DN25647_c0_g3_i1:TRINITY_DN25647_c0_g3_i1
GO:0004553	hydrolase activity, hydrolyzing O-glycosyl compounds	molecular_function	2	441	6	3857	0.0227843	0.047967	2.91534	TRINITY_DN26923_c0_g1_i3:TRINITY_DN26923_c0_g1_i3; TRINITY_DN28455_c0_g1_i2:TRINITY_DN28455_c0_g1_i2
GO:0010325	raffinose family oligosaccharide biosynthetic process	biological_process	2	441	6	3857	0.0227843	0.047967	2.91534	TRINITY_DN29453_c0_g2_i7:TRINITY_DN29453_c0_g2_i7; TRINITY_DN32314_c0_g1_i1:TRINITY_DN32314_c0_g1_i1
GO:0016165	linoleate 13S-lipoxygenase activity	molecular_function	2	441	6	3857	0.0227843	0.047967	2.91534	TRINITY_DN31758_c0_g2_i1:TRINITY_DN31758_c0_g2_i1; TRINITY_DN34347_c0_g3_i1:TRINITY_DN34347_c0_g3_i1
GO:0043621	protein self-association	molecular_function	6	441	26	3857	0.0231233	0.0485696	2.01832	TRINITY_DN26136_c0_g3_i2:TRINITY_DN26136_c0_g3_i2; TRINITY_DN28302_c0_g2_i1:TRINITY_DN28302_c0_g2_i1; TRINITY_DN28463_c0_g1_i2:TRINITY_DN28463_c0_g1_i2; TRINITY_DN31846_c0_g1_i2:TRINITY_DN31846_c0_g1_i2; TRINITY_DN34731_c1_g2_i2:TRINITY_DN34731_c1_g2_i2; TRINITY_DN35665_c1_g4_i2:TRINITY_DN35665_c1_g4_i2
GO:0016021	integral component of membrane	cellular_component	71	441	507	3857	0.0234641	0.049173	1.22479	TRINITY_DN19467_c0_g1_i2:TRINITY_DN19467_c0_g1_i2; TRINITY_DN20075_c0_g1_i2:TRINITY_DN20075_c0_g1_i2; TRINITY_DN20130_c0_g1_i1:TRINITY_DN20130_c0_g1_i1; TRINITY_DN20299_c0_g1_i1:TRINITY_DN20299_c0_g1_i1; TRINITY_DN20355_c0_g1_i1:TRINITY_DN20355_c0_g1_i1; TRINITY_DN21044_c0_g1_i2:TRINITY_DN21044_c0_g1_i2; TRINITY_DN21981_c0_g2_i1:TRINITY_DN21981_c0_g2_i1; TRINITY_DN22098_c0_g1_i1:TRINITY_DN22098_c…
GO:0010287	plastoglobule	cellular_component	9	441	44	3857	0.0237611	0.0496824	1.78896	TRINITY_DN23094_c2_g1_i3:TRINITY_DN23094_c2_g1_i3; TRINITY_DN24322_c0_g1_i11:TRINITY_DN24322_c0_g1_i11; TRINITY_DN26854_c0_g2_i1:TRINITY_DN26854_c0_g2_i1; TRINITY_DN26854_c0_g3_i5:TRINITY_DN26854_c0_g3_i5; TRINITY_DN27222_c0_g2_i3:TRINITY_DN27222_c0_g2_i3; TRINITY_DN27603_c1_g1_i2:TRINITY_DN27603_c1_g1_i2; TRINITY_DN28316_c2_g1_i3:TRINITY_DN28316_c2_g1_i3; TRINITY_DN30985_c0_g1_i4:TRINITY_DN30985…
GO:0006486	protein glycosylation	biological_process	4	441	16	3857	0.0286102	0.0596856	2.18651	TRINITY_DN23039_c0_g1_i2:TRINITY_DN23039_c0_g1_i2; TRINITY_DN29847_c0_g1_i1:TRINITY_DN29847_c0_g1_i1; TRINITY_DN29847_c0_g2_i3:TRINITY_DN29847_c0_g2_i3; TRINITY_DN29847_c0_g3_i2:TRINITY_DN29847_c0_g3_i2
GO:0061077	chaperone-mediated protein folding	biological_process	3	441	11	3857	0.0288791	0.0598395	2.38528	TRINITY_DN21179_c0_g1_i2:TRINITY_DN21179_c0_g1_i2; TRINITY_DN29684_c0_g1_i1:TRINITY_DN29684_c0_g1_i1; TRINITY_DN31237_c0_g1_i1:TRINITY_DN31237_c0_g1_i1
GO:0010197	polar nucleus fusion	biological_process	3	441	11	3857	0.0288791	0.0598395	2.38528	TRINITY_DN25647_c0_g2_i4:TRINITY_DN25647_c0_g2_i4; TRINITY_DN25647_c0_g3_i1:TRINITY_DN25647_c0_g3_i1; TRINITY_DN32362_c0_g1_i4:TRINITY_DN32362_c0_g1_i4
GO:0045490	pectin catabolic process	biological_process	3	441	11	3857	0.0288791	0.0598395	2.38528	TRINITY_DN29020_c0_g1_i2:TRINITY_DN29020_c0_g1_i2; TRINITY_DN29627_c2_g2_i3:TRINITY_DN29627_c2_g2_i3; TRINITY_DN31224_c0_g1_i4:TRINITY_DN31224_c0_g1_i4
GO:0015979	photosynthesis	biological_process	11	441	59	3857	0.0319783	0.0661125	1.63062	TRINITY_DN23956_c0_g1_i7:TRINITY_DN23956_c0_g1_i7; TRINITY_DN25988_c0_g1_i2:TRINITY_DN25988_c0_g1_i2; TRINITY_DN26545_c0_g1_i5:TRINITY_DN26545_c0_g1_i5; TRINITY_DN29880_c0_g1_i2:TRINITY_DN29880_c0_g1_i2; TRINITY_DN30044_c0_g2_i4:TRINITY_DN30044_c0_g2_i4; TRINITY_DN30958_c0_g1_i1:TRINITY_DN30958_c0_g1_i1; TRINITY_DN31247_c0_g1_i1:TRINITY_DN31247_c0_g1_i1; TRINITY_DN32275_c0_g1_i2:TRINITY_DN32275_c…
GO:0009809	lignin biosynthetic process	biological_process	6	441	28	3857	0.0340855	0.0666938	1.87415	TRINITY_DN1065_c0_g1_i1:TRINITY_DN1065_c0_g1_i1; TRINITY_DN20902_c0_g1_i6:TRINITY_DN20902_c0_g1_i6; TRINITY_DN22176_c0_g1_i4:TRINITY_DN22176_c0_g1_i4; TRINITY_DN30447_c0_g1_i2:TRINITY_DN30447_c0_g1_i2; TRINITY_DN31830_c0_g2_i2:TRINITY_DN31830_c0_g2_i2; TRINITY_DN32422_c0_g2_i1:TRINITY_DN32422_c0_g2_i1
GO:0007264	small GTPase mediated signal transduction	biological_process	1	441	3	3857	0.036169	0.0666938	2.91534	TRINITY_DN16972_c0_g1_i1:TRINITY_DN16972_c0_g1_i1
GO:0016139	glycoside catabolic process	biological_process	1	441	3	3857	0.036169	0.0666938	2.91534	TRINITY_DN21359_c0_g1_i1:TRINITY_DN21359_c0_g1_i1
GO:0051260	protein homooligomerization	biological_process	1	441	3	3857	0.036169	0.0666938	2.91534	TRINITY_DN21452_c0_g1_i5:TRINITY_DN21452_c0_g1_i5
GO:0010229	inflorescence development	biological_process	1	441	3	3857	0.036169	0.0666938	2.91534	TRINITY_DN21899_c0_g1_i2:TRINITY_DN21899_c0_g1_i2
GO:0009641	shade avoidance	biological_process	1	441	3	3857	0.036169	0.0666938	2.91534	TRINITY_DN22098_c0_g1_i1:TRINITY_DN22098_c0_g1_i1
GO:0009684	indoleacetic acid biosynthetic process	biological_process	1	441	3	3857	0.036169	0.0666938	2.91534	TRINITY_DN22098_c0_g1_i1:TRINITY_DN22098_c0_g1_i1
GO:0048830	adventitious root development	biological_process	1	441	3	3857	0.036169	0.0666938	2.91534	TRINITY_DN22098_c0_g1_i1:TRINITY_DN22098_c0_g1_i1
GO:0016559	peroxisome fission	biological_process	1	441	3	3857	0.036169	0.0666938	2.91534	TRINITY_DN22219_c0_g1_i2:TRINITY_DN22219_c0_g1_i2
GO:0098807	chloroplast thylakoid membrane protein complex	cellular_component	1	441	3	3857	0.036169	0.0666938	2.91534	TRINITY_DN22425_c0_g2_i8:TRINITY_DN22425_c0_g2_i8
GO:0016051	carbohydrate biosynthetic process	biological_process	1	441	3	3857	0.036169	0.0666938	2.91534	TRINITY_DN23118_c0_g1_i3:TRINITY_DN23118_c0_g1_i3
GO:0010380	regulation of chlorophyll biosynthetic process	biological_process	1	441	3	3857	0.036169	0.0666938	2.91534	TRINITY_DN23956_c0_g1_i7:TRINITY_DN23956_c0_g1_i7
GO:0030247	polysaccharide binding	molecular_function	1	441	3	3857	0.036169	0.0666938	2.91534	TRINITY_DN24459_c0_g1_i4:TRINITY_DN24459_c0_g1_i4
GO:0010090	trichome morphogenesis	biological_process	1	441	3	3857	0.036169	0.0666938	2.91534	TRINITY_DN25272_c0_g1_i1:TRINITY_DN25272_c0_g1_i1
GO:0015140	malate transmembrane transporter activity	molecular_function	1	441	3	3857	0.036169	0.0666938	2.91534	TRINITY_DN25324_c0_g1_i1:TRINITY_DN25324_c0_g1_i1
GO:0071423	malate transmembrane transport	biological_process	1	441	3	3857	0.036169	0.0666938	2.91534	TRINITY_DN25324_c0_g1_i1:TRINITY_DN25324_c0_g1_i1
GO:0042807	central vacuole	cellular_component	1	441	3	3857	0.036169	0.0666938	2.91534	TRINITY_DN25338_c0_g2_i4:TRINITY_DN25338_c0_g2_i4
GO:0016050	vesicle organization	biological_process	1	441	3	3857	0.036169	0.0666938	2.91534	TRINITY_DN26602_c0_g1_i2:TRINITY_DN26602_c0_g1_i2
GO:0016762	xyloglucan:xyloglucosyl transferase activity	molecular_function	1	441	3	3857	0.036169	0.0666938	2.91534	TRINITY_DN26923_c0_g1_i3:TRINITY_DN26923_c0_g1_i3
GO:0009625	response to insect	biological_process	1	441	3	3857	0.036169	0.0666938	2.91534	TRINITY_DN28092_c0_g1_i6:TRINITY_DN28092_c0_g1_i6
GO:0003951	NAD+ kinase activity	molecular_function	1	441	3	3857	0.036169	0.0666938	2.91534	TRINITY_DN28135_c0_g1_i10:TRINITY_DN28135_c0_g1_i10
GO:0004566	beta-glucuronidase activity	molecular_function	1	441	3	3857	0.036169	0.0666938	2.91534	TRINITY_DN28169_c0_g1_i3:TRINITY_DN28169_c0_g1_i3
GO:0008810	cellulase activity	molecular_function	1	441	3	3857	0.036169	0.0666938	2.91534	TRINITY_DN28194_c0_g4_i4:TRINITY_DN28194_c0_g4_i4
GO:0042631	cellular response to water deprivation	biological_process	1	441	3	3857	0.036169	0.0666938	2.91534	TRINITY_DN28546_c1_g3_i1:TRINITY_DN28546_c1_g3_i1
GO:0006612	protein targeting to membrane	biological_process	1	441	3	3857	0.036169	0.0666938	2.91534	TRINITY_DN30222_c0_g1_i3:TRINITY_DN30222_c0_g1_i3
GO:0031348	negative regulation of defense response	biological_process	1	441	3	3857	0.036169	0.0666938	2.91534	TRINITY_DN30222_c0_g1_i3:TRINITY_DN30222_c0_g1_i3
GO:0009814	defense response, incompatible interaction	biological_process	1	441	3	3857	0.036169	0.0666938	2.91534	TRINITY_DN30787_c0_g2_i7:TRINITY_DN30787_c0_g2_i7
GO:0010051	xylem and phloem pattern formation	biological_process	1	441	3	3857	0.036169	0.0666938	2.91534	TRINITY_DN30787_c0_g2_i7:TRINITY_DN30787_c0_g2_i7
GO:0031098	stress-activated protein kinase signaling cascade	biological_process	1	441	3	3857	0.036169	0.0666938	2.91534	TRINITY_DN30787_c0_g2_i7:TRINITY_DN30787_c0_g2_i7
GO:0032147	activation of protein kinase activity	biological_process	1	441	3	3857	0.036169	0.0666938	2.91534	TRINITY_DN30787_c0_g2_i7:TRINITY_DN30787_c0_g2_i7
GO:0005987	sucrose catabolic process	biological_process	1	441	3	3857	0.036169	0.0666938	2.91534	TRINITY_DN30860_c0_g1_i3:TRINITY_DN30860_c0_g1_i3
GO:0033926	glycopeptide alpha-N-acetylgalactosaminidase activity	molecular_function	1	441	3	3857	0.036169	0.0666938	2.91534	TRINITY_DN30860_c0_g1_i3:TRINITY_DN30860_c0_g1_i3
GO:0045158	electron transporter, transferring electrons within cytochrome b6/f complex of photosystem II activity	molecular_function	1	441	3	3857	0.036169	0.0666938	2.91534	TRINITY_DN30958_c0_g1_i1:TRINITY_DN30958_c0_g1_i1
GO:0006995	cellular response to nitrogen starvation	biological_process	1	441	3	3857	0.036169	0.0666938	2.91534	TRINITY_DN31047_c0_g2_i1:TRINITY_DN31047_c0_g2_i1
GO:0080183	response to photooxidative stress	biological_process	1	441	3	3857	0.036169	0.0666938	2.91534	TRINITY_DN31047_c0_g2_i1:TRINITY_DN31047_c0_g2_i1
GO:0006814	sodium ion transport	biological_process	1	441	3	3857	0.036169	0.0666938	2.91534	TRINITY_DN31091_c0_g1_i1:TRINITY_DN31091_c0_g1_i1
GO:0016629	12-oxophytodienoate reductase activity	molecular_function	1	441	3	3857	0.036169	0.0666938	2.91534	TRINITY_DN31952_c0_g2_i17:TRINITY_DN31952_c0_g2_i17
GO:0019563	glycerol catabolic process	biological_process	1	441	3	3857	0.036169	0.0666938	2.91534	TRINITY_DN32160_c0_g1_i2:TRINITY_DN32160_c0_g1_i2
GO:0048359	mucilage metabolic process involved in seed coat development	biological_process	1	441	3	3857	0.036169	0.0666938	2.91534	TRINITY_DN32895_c1_g5_i1:TRINITY_DN32895_c1_g5_i1
GO:0080001	mucilage extrusion from seed coat	biological_process	1	441	3	3857	0.036169	0.0666938	2.91534	TRINITY_DN32895_c1_g5_i1:TRINITY_DN32895_c1_g5_i1
GO:0016630	protochlorophyllide reductase activity	molecular_function	1	441	3	3857	0.036169	0.0666938	2.91534	TRINITY_DN32900_c0_g2_i6:TRINITY_DN32900_c0_g2_i6
GO:0009247	glycolipid biosynthetic process	biological_process	1	441	3	3857	0.036169	0.0666938	2.91534	TRINITY_DN32911_c0_g1_i4:TRINITY_DN32911_c0_g1_i4
GO:0006048	UDP-N-acetylglucosamine biosynthetic process	biological_process	1	441	3	3857	0.036169	0.0666938	2.91534	TRINITY_DN33258_c0_g2_i12:TRINITY_DN33258_c0_g2_i12
GO:0045037	protein import into chloroplast stroma	biological_process	1	441	3	3857	0.036169	0.0666938	2.91534	TRINITY_DN33635_c0_g2_i1:TRINITY_DN33635_c0_g2_i1
GO:0051131	chaperone-mediated protein complex assembly	biological_process	1	441	3	3857	0.036169	0.0666938	2.91534	TRINITY_DN34837_c0_g1_i1:TRINITY_DN34837_c0_g1_i1
GO:0008889	glycerophosphodiester phosphodiesterase activity	molecular_function	1	441	3	3857	0.036169	0.0666938	2.91534	TRINITY_DN35072_c0_g1_i8:TRINITY_DN35072_c0_g1_i8
GO:0005545	1-phosphatidylinositol binding	molecular_function	1	441	3	3857	0.036169	0.0666938	2.91534	TRINITY_DN35333_c0_g1_i12:TRINITY_DN35333_c0_g1_i12
GO:0016851	magnesium chelatase activity	molecular_function	1	441	3	3857	0.036169	0.0666938	2.91534	TRINITY_DN36005_c0_g1_i2:TRINITY_DN36005_c0_g1_i2
GO:0008266	poly(U) RNA binding	molecular_function	2	441	7	3857	0.0365366	0.0666938	2.49887	TRINITY_DN26268_c0_g1_i1:TRINITY_DN26268_c0_g1_i1; TRINITY_DN28546_c1_g3_i1:TRINITY_DN28546_c1_g3_i1
GO:0005543	phospholipid binding	molecular_function	2	441	7	3857	0.0365366	0.0666938	2.49887	TRINITY_DN27078_c0_g1_i3:TRINITY_DN27078_c0_g1_i3; TRINITY_DN36347_c0_g1_i5:TRINITY_DN36347_c0_g1_i5
GO:0006807	nitrogen compound metabolic process	biological_process	2	441	7	3857	0.0365366	0.0666938	2.49887	TRINITY_DN27291_c0_g1_i2:TRINITY_DN27291_c0_g1_i2; TRINITY_DN34740_c0_g1_i7:TRINITY_DN34740_c0_g1_i7
GO:0030245	cellulose catabolic process	biological_process	2	441	7	3857	0.0365366	0.0666938	2.49887	TRINITY_DN28194_c0_g4_i4:TRINITY_DN28194_c0_g4_i4; TRINITY_DN30623_c0_g1_i1:TRINITY_DN30623_c0_g1_i1
GO:0000413	protein peptidyl-prolyl isomerization	biological_process	2	441	7	3857	0.0365366	0.0666938	2.49887	TRINITY_DN29684_c0_g1_i1:TRINITY_DN29684_c0_g1_i1; TRINITY_DN31237_c0_g1_i1:TRINITY_DN31237_c0_g1_i1
GO:0009788	negative regulation of abscisic acid-activated signaling pathway	biological_process	2	441	7	3857	0.0365366	0.0666938	2.49887	TRINITY_DN29715_c0_g1_i1:TRINITY_DN29715_c0_g1_i1; TRINITY_DN29715_c0_g2_i1:TRINITY_DN29715_c0_g2_i1
GO:0009767	photosynthetic electron transport chain	biological_process	2	441	7	3857	0.0365366	0.0666938	2.49887	TRINITY_DN30730_c0_g9_i1:TRINITY_DN30730_c0_g9_i1; TRINITY_DN31047_c0_g2_i1:TRINITY_DN31047_c0_g2_i1
GO:0004683	calmodulin-dependent protein kinase activity	molecular_function	2	441	7	3857	0.0365366	0.0666938	2.49887	TRINITY_DN31150_c0_g1_i6:TRINITY_DN31150_c0_g1_i6; TRINITY_DN34361_c0_g1_i6:TRINITY_DN34361_c0_g1_i6
GO:0009931	calcium-dependent protein serine/threonine kinase activity	molecular_function	2	441	7	3857	0.0365366	0.0666938	2.49887	TRINITY_DN31150_c0_g1_i6:TRINITY_DN31150_c0_g1_i6; TRINITY_DN34361_c0_g1_i6:TRINITY_DN34361_c0_g1_i6
GO:0006071	glycerol metabolic process	biological_process	2	441	7	3857	0.0365366	0.0666938	2.49887	TRINITY_DN32160_c0_g1_i2:TRINITY_DN32160_c0_g1_i2; TRINITY_DN35072_c0_g1_i8:TRINITY_DN35072_c0_g1_i8
GO:0043531	ADP binding	molecular_function	2	441	7	3857	0.0365366	0.0666938	2.49887	TRINITY_DN33923_c0_g2_i2:TRINITY_DN33923_c0_g2_i2; TRINITY_DN35617_c0_g1_i6:TRINITY_DN35617_c0_g1_i6
GO:0009617	response to bacterium	biological_process	4	441	17	3857	0.036838	0.0669783	2.05789	TRINITY_DN20643_c0_g1_i1:TRINITY_DN20643_c0_g1_i1; TRINITY_DN25371_c2_g2_i3:TRINITY_DN25371_c2_g2_i3; TRINITY_DN32160_c0_g1_i2:TRINITY_DN32160_c0_g1_i2; TRINITY_DN32588_c0_g1_i4:TRINITY_DN32588_c0_g1_i4
GO:0044183	protein binding involved in protein folding	molecular_function	4	441	17	3857	0.036838	0.0669783	2.05789	TRINITY_DN21179_c0_g1_i2:TRINITY_DN21179_c0_g1_i2; TRINITY_DN25371_c2_g2_i3:TRINITY_DN25371_c2_g2_i3; TRINITY_DN29984_c0_g1_i4:TRINITY_DN29984_c0_g1_i4; TRINITY_DN31930_c0_g2_i4:TRINITY_DN31930_c0_g2_i4
GO:0007005	mitochondrion organization	biological_process	3	441	12	3857	0.0395043	0.0715432	2.18651	TRINITY_DN18416_c0_g1_i1:TRINITY_DN18416_c0_g1_i1; TRINITY_DN22732_c0_g1_i2:TRINITY_DN22732_c0_g1_i2; TRINITY_DN27655_c0_g1_i3:TRINITY_DN27655_c0_g1_i3
GO:0010027	thylakoid membrane organization	biological_process	3	441	12	3857	0.0395043	0.0715432	2.18651	TRINITY_DN30136_c0_g1_i1:TRINITY_DN30136_c0_g1_i1; TRINITY_DN31047_c0_g2_i1:TRINITY_DN31047_c0_g2_i1; TRINITY_DN32506_c0_g1_i7:TRINITY_DN32506_c0_g1_i7
GO:0005215	transporter activity	molecular_function	4	441	18	3857	0.0463759	0.0834948	1.94356	TRINITY_DN21354_c0_g1_i2:TRINITY_DN21354_c0_g1_i2; TRINITY_DN24415_c0_g1_i4:TRINITY_DN24415_c0_g1_i4; TRINITY_DN33827_c0_g1_i9:TRINITY_DN33827_c0_g1_i9; TRINITY_DN34916_c1_g1_i4:TRINITY_DN34916_c1_g1_i4
GO:0006629	lipid metabolic process	biological_process	4	441	18	3857	0.0463759	0.0834948	1.94356	TRINITY_DN21354_c0_g1_i2:TRINITY_DN21354_c0_g1_i2; TRINITY_DN24415_c0_g1_i4:TRINITY_DN24415_c0_g1_i4; TRINITY_DN32944_c0_g1_i2:TRINITY_DN32944_c0_g1_i2; TRINITY_DN35072_c0_g1_i8:TRINITY_DN35072_c0_g1_i8
GO:0031408	oxylipin biosynthetic process	biological_process	4	441	18	3857	0.0463759	0.0834948	1.94356	TRINITY_DN31758_c0_g2_i1:TRINITY_DN31758_c0_g2_i1; TRINITY_DN31952_c0_g2_i17:TRINITY_DN31952_c0_g2_i17; TRINITY_DN34347_c0_g3_i1:TRINITY_DN34347_c0_g3_i1; TRINITY_DN35173_c0_g1_i5:TRINITY_DN35173_c0_g1_i5
GO:0046777	protein autophosphorylation	biological_process	3	441	13	3857	0.0520611	0.0933649	2.01832	TRINITY_DN28092_c0_g1_i6:TRINITY_DN28092_c0_g1_i6; TRINITY_DN34549_c0_g1_i7:TRINITY_DN34549_c0_g1_i7; TRINITY_DN36332_c0_g1_i10:TRINITY_DN36332_c0_g1_i10
GO:0030244	cellulose biosynthetic process	biological_process	3	441	13	3857	0.0520611	0.0933649	2.01832	TRINITY_DN29847_c0_g1_i1:TRINITY_DN29847_c0_g1_i1; TRINITY_DN29847_c0_g2_i3:TRINITY_DN29847_c0_g2_i3; TRINITY_DN29847_c0_g3_i2:TRINITY_DN29847_c0_g3_i2
GO:0010431	seed maturation	biological_process	2	441	8	3857	0.0535994	0.0948297	2.18651	TRINITY_DN21354_c0_g1_i2:TRINITY_DN21354_c0_g1_i2; TRINITY_DN24415_c0_g1_i4:TRINITY_DN24415_c0_g1_i4
GO:0004784	superoxide dismutase activity	molecular_function	2	441	8	3857	0.0535994	0.0948297	2.18651	TRINITY_DN24730_c0_g1_i2:TRINITY_DN24730_c0_g1_i2; TRINITY_DN30233_c0_g1_i31:TRINITY_DN30233_c0_g1_i31
GO:0003955	NAD(P)H dehydrogenase (quinone) activity	molecular_function	2	441	8	3857	0.0535994	0.0948297	2.18651	TRINITY_DN26254_c0_g2_i2:TRINITY_DN26254_c0_g2_i2; TRINITY_DN26254_c0_g3_i2:TRINITY_DN26254_c0_g3_i2
GO:0004332	fructose-bisphosphate aldolase activity	molecular_function	2	441	8	3857	0.0535994	0.0948297	2.18651	TRINITY_DN28316_c2_g1_i3:TRINITY_DN28316_c2_g1_i3; TRINITY_DN30985_c0_g1_i4:TRINITY_DN30985_c0_g1_i4
GO:0006559	L-phenylalanine catabolic process	biological_process	2	441	8	3857	0.0535994	0.0948297	2.18651	TRINITY_DN32469_c0_g1_i3:TRINITY_DN32469_c0_g1_i3; TRINITY_DN32584_c0_g1_i1:TRINITY_DN32584_c0_g1_i1
GO:0019538	protein metabolic process	biological_process	2	441	8	3857	0.0535994	0.0948297	2.18651	TRINITY_DN33632_c0_g2_i2:TRINITY_DN33632_c0_g2_i2; TRINITY_DN34058_c0_g1_i2:TRINITY_DN34058_c0_g1_i2
GO:0030276	clathrin binding	molecular_function	2	441	8	3857	0.0535994	0.0948297	2.18651	TRINITY_DN35333_c0_g1_i12:TRINITY_DN35333_c0_g1_i12; TRINITY_DN36347_c0_g1_i5:TRINITY_DN36347_c0_g1_i5
GO:0071555	cell wall organization	biological_process	8	441	44	3857	0.0571829	0.100976	1.59019	TRINITY_DN18249_c0_g1_i2:TRINITY_DN18249_c0_g1_i2; TRINITY_DN26923_c0_g1_i3:TRINITY_DN26923_c0_g1_i3; TRINITY_DN28194_c0_g4_i4:TRINITY_DN28194_c0_g4_i4; TRINITY_DN29847_c0_g1_i1:TRINITY_DN29847_c0_g1_i1; TRINITY_DN29847_c0_g2_i3:TRINITY_DN29847_c0_g2_i3; TRINITY_DN29847_c0_g3_i2:TRINITY_DN29847_c0_g3_i2; TRINITY_DN32268_c0_g2_i1:TRINITY_DN32268_c0_g2_i1; TRINITY_DN32705_c0_g1_i1:TRINITY_DN32705_c…
GO:0046983	protein dimerization activity	molecular_function	5	441	25	3857	0.0578255	0.101915	1.74921	TRINITY_DN1065_c0_g1_i1:TRINITY_DN1065_c0_g1_i1; TRINITY_DN27014_c1_g1_i2:TRINITY_DN27014_c1_g1_i2; TRINITY_DN27708_c1_g1_i6:TRINITY_DN27708_c1_g1_i6; TRINITY_DN29707_c0_g1_i2:TRINITY_DN29707_c0_g1_i2; TRINITY_DN5012_c0_g1_i1:TRINITY_DN5012_c0_g1_i1
GO:0035251	UDP-glucosyltransferase activity	molecular_function	3	441	14	3857	0.0665292	0.107416	1.87415	TRINITY_DN23786_c1_g1_i3:TRINITY_DN23786_c1_g1_i3; TRINITY_DN30833_c0_g1_i3:TRINITY_DN30833_c0_g1_i3; TRINITY_DN31712_c0_g2_i3:TRINITY_DN31712_c0_g2_i3
GO:0016616	oxidoreductase activity, acting on the CH-OH group of donors, NAD or NADP as acceptor	molecular_function	3	441	14	3857	0.0665292	0.107416	1.87415	TRINITY_DN28546_c1_g3_i1:TRINITY_DN28546_c1_g3_i1; TRINITY_DN29956_c0_g1_i2:TRINITY_DN29956_c0_g1_i2; TRINITY_DN31830_c0_g2_i2:TRINITY_DN31830_c0_g2_i2
GO:2000028	regulation of photoperiodism, flowering	biological_process	1	441	4	3857	0.0669015	0.107416	2.18651	TRINITY_DN15297_c0_g1_i1:TRINITY_DN15297_c0_g1_i1
GO:0007267	cell-cell signaling	biological_process	1	441	4	3857	0.0669015	0.107416	2.18651	TRINITY_DN17882_c0_g1_i1:TRINITY_DN17882_c0_g1_i1
GO:0004630	phospholipase D activity	molecular_function	1	441	4	3857	0.0669015	0.107416	2.18651	TRINITY_DN1814_c0_g1_i1:TRINITY_DN1814_c0_g1_i1
GO:0046470	phosphatidylcholine metabolic process	biological_process	1	441	4	3857	0.0669015	0.107416	2.18651	TRINITY_DN1814_c0_g1_i1:TRINITY_DN1814_c0_g1_i1
GO:0070290	N-acylphosphatidylethanolamine-specific phospholipase D activity	molecular_function	1	441	4	3857	0.0669015	0.107416	2.18651	TRINITY_DN1814_c0_g1_i1:TRINITY_DN1814_c0_g1_i1
GO:0002238	response to molecule of fungal origin	biological_process	1	441	4	3857	0.0669015	0.107416	2.18651	TRINITY_DN21636_c0_g1_i1:TRINITY_DN21636_c0_g1_i1
GO:0004322	ferroxidase activity	molecular_function	1	441	4	3857	0.0669015	0.107416	2.18651	TRINITY_DN22732_c0_g1_i2:TRINITY_DN22732_c0_g1_i2
GO:0008198	ferrous iron binding	molecular_function	1	441	4	3857	0.0669015	0.107416	2.18651	TRINITY_DN22732_c0_g1_i2:TRINITY_DN22732_c0_g1_i2
GO:0008199	ferric iron binding	molecular_function	1	441	4	3857	0.0669015	0.107416	2.18651	TRINITY_DN22732_c0_g1_i2:TRINITY_DN22732_c0_g1_i2
GO:0006000	fructose metabolic process	biological_process	1	441	4	3857	0.0669015	0.107416	2.18651	TRINITY_DN23118_c0_g1_i3:TRINITY_DN23118_c0_g1_i3
GO:0031640	killing of cells of other organism	biological_process	1	441	4	3857	0.0669015	0.107416	2.18651	TRINITY_DN23123_c0_g1_i1:TRINITY_DN23123_c0_g1_i1
GO:0010117	photoprotection	biological_process	1	441	4	3857	0.0669015	0.107416	2.18651	TRINITY_DN23956_c0_g1_i7:TRINITY_DN23956_c0_g1_i7
GO:0032502	developmental process	biological_process	1	441	4	3857	0.0669015	0.107416	2.18651	TRINITY_DN23966_c0_g1_i2:TRINITY_DN23966_c0_g1_i2
GO:0046429	4-hydroxy-3-methylbut-2-en-1-yl diphosphate synthase activity	molecular_function	1	441	4	3857	0.0669015	0.107416	2.18651	TRINITY_DN24034_c0_g1_i5:TRINITY_DN24034_c0_g1_i5
GO:0003857	3-hydroxyacyl-CoA dehydrogenase activity	molecular_function	1	441	4	3857	0.0669015	0.107416	2.18651	TRINITY_DN25693_c0_g1_i10:TRINITY_DN25693_c0_g1_i10
GO:0003988	acetyl-CoA C-acyltransferase activity	molecular_function	1	441	4	3857	0.0669015	0.107416	2.18651	TRINITY_DN25693_c0_g1_i10:TRINITY_DN25693_c0_g1_i10
GO:0003730	mRNA 3'-UTR binding	molecular_function	1	441	4	3857	0.0669015	0.107416	2.18651	TRINITY_DN26268_c0_g1_i1:TRINITY_DN26268_c0_g1_i1
GO:0070971	endoplasmic reticulum exit site	cellular_component	1	441	4	3857	0.0669015	0.107416	2.18651	TRINITY_DN26602_c0_g1_i2:TRINITY_DN26602_c0_g1_i2
GO:0030001	metal ion transport	biological_process	1	441	4	3857	0.0669015	0.107416	2.18651	TRINITY_DN26686_c0_g1_i5:TRINITY_DN26686_c0_g1_i5
GO:0008615	pyridoxine biosynthetic process	biological_process	1	441	4	3857	0.0669015	0.107416	2.18651	TRINITY_DN26714_c0_g1_i2:TRINITY_DN26714_c0_g1_i2
GO:0042546	cell wall biogenesis	biological_process	1	441	4	3857	0.0669015	0.107416	2.18651	TRINITY_DN26923_c0_g1_i3:TRINITY_DN26923_c0_g1_i3
GO:0006665	sphingolipid metabolic process	biological_process	1	441	4	3857	0.0669015	0.107416	2.18651	TRINITY_DN28135_c0_g1_i10:TRINITY_DN28135_c0_g1_i10
GO:0071215	cellular response to abscisic acid stimulus	biological_process	1	441	4	3857	0.0669015	0.107416	2.18651	TRINITY_DN28135_c0_g1_i10:TRINITY_DN28135_c0_g1_i10
GO:0019287	isopentenyl diphosphate biosynthetic process, mevalonate pathway	biological_process	1	441	4	3857	0.0669015	0.107416	2.18651	TRINITY_DN28401_c0_g1_i9:TRINITY_DN28401_c0_g1_i9
GO:0010311	lateral root formation	biological_process	1	441	4	3857	0.0669015	0.107416	2.18651	TRINITY_DN28463_c0_g1_i2:TRINITY_DN28463_c0_g1_i2
GO:0009664	plant-type cell wall organization	biological_process	1	441	4	3857	0.0669015	0.107416	2.18651	TRINITY_DN28820_c0_g1_i1:TRINITY_DN28820_c0_g1_i1
GO:0008964	phosphoenolpyruvate carboxylase activity	molecular_function	1	441	4	3857	0.0669015	0.107416	2.18651	TRINITY_DN29109_c0_g1_i3:TRINITY_DN29109_c0_g1_i3
GO:0015977	carbon fixation	biological_process	1	441	4	3857	0.0669015	0.107416	2.18651	TRINITY_DN29109_c0_g1_i3:TRINITY_DN29109_c0_g1_i3
GO:0019887	protein kinase regulator activity	molecular_function	1	441	4	3857	0.0669015	0.107416	2.18651	TRINITY_DN29440_c0_g1_i4:TRINITY_DN29440_c0_g1_i4
GO:0042128	nitrate assimilation	biological_process	1	441	4	3857	0.0669015	0.107416	2.18651	TRINITY_DN29440_c0_g1_i4:TRINITY_DN29440_c0_g1_i4
GO:0070417	cellular response to cold	biological_process	1	441	4	3857	0.0669015	0.107416	2.18651	TRINITY_DN29453_c0_g2_i7:TRINITY_DN29453_c0_g2_i7
GO:0047100	glyceraldehyde-3-phosphate dehydrogenase (NADP+) (phosphorylating) activity	molecular_function	1	441	4	3857	0.0669015	0.107416	2.18651	TRINITY_DN30014_c0_g1_i3:TRINITY_DN30014_c0_g1_i3
GO:0006734	NADH metabolic process	biological_process	1	441	4	3857	0.0669015	0.107416	2.18651	TRINITY_DN30772_c0_g1_i1:TRINITY_DN30772_c0_g1_i1
GO:0006744	ubiquinone biosynthetic process	biological_process	1	441	4	3857	0.0669015	0.107416	2.18651	TRINITY_DN31181_c0_g2_i1:TRINITY_DN31181_c0_g2_i1
GO:0016310	phosphorylation	biological_process	1	441	4	3857	0.0669015	0.107416	2.18651	TRINITY_DN32160_c0_g1_i2:TRINITY_DN32160_c0_g1_i2
GO:0047274	galactinol-sucrose galactosyltransferase activity	molecular_function	1	441	4	3857	0.0669015	0.107416	2.18651	TRINITY_DN32314_c0_g1_i1:TRINITY_DN32314_c0_g1_i1
GO:0009800	cinnamic acid biosynthetic process	biological_process	1	441	4	3857	0.0669015	0.107416	2.18651	TRINITY_DN32584_c0_g1_i1:TRINITY_DN32584_c0_g1_i1
GO:0045548	phenylalanine ammonia-lyase activity	molecular_function	1	441	4	3857	0.0669015	0.107416	2.18651	TRINITY_DN32584_c0_g1_i1:TRINITY_DN32584_c0_g1_i1
GO:0005388	calcium-transporting ATPase activity	molecular_function	1	441	4	3857	0.0669015	0.107416	2.18651	TRINITY_DN33222_c0_g1_i15:TRINITY_DN33222_c0_g1_i15
GO:0009231	riboflavin biosynthetic process	biological_process	1	441	4	3857	0.0669015	0.107416	2.18651	TRINITY_DN33981_c0_g1_i2:TRINITY_DN33981_c0_g1_i2
GO:0043335	protein unfolding	biological_process	1	441	4	3857	0.0669015	0.107416	2.18651	TRINITY_DN34058_c0_g1_i2:TRINITY_DN34058_c0_g1_i2
GO:0009902	chloroplast relocation	biological_process	1	441	4	3857	0.0669015	0.107416	2.18651	TRINITY_DN34652_c0_g1_i3:TRINITY_DN34652_c0_g1_i3
GO:0005782	peroxisomal matrix	cellular_component	1	441	4	3857	0.0669015	0.107416	2.18651	TRINITY_DN34731_c1_g2_i2:TRINITY_DN34731_c1_g2_i2
GO:0055072	iron ion homeostasis	biological_process	1	441	4	3857	0.0669015	0.107416	2.18651	TRINITY_DN34916_c1_g1_i4:TRINITY_DN34916_c1_g1_i4
GO:0016702	oxidoreductase activity, acting on single donors with incorporation of molecular oxygen, incorporation of two atoms of oxygen	molecular_function	1	441	4	3857	0.0669015	0.107416	2.18651	TRINITY_DN35173_c0_g1_i5:TRINITY_DN35173_c0_g1_i5
GO:0010019	chloroplast-nucleus signaling pathway	biological_process	1	441	4	3857	0.0669015	0.107416	2.18651	TRINITY_DN35575_c0_g1_i10:TRINITY_DN35575_c0_g1_i10
GO:0009643	photosynthetic acclimation	biological_process	1	441	4	3857	0.0669015	0.107416	2.18651	TRINITY_DN36011_c0_g1_i5:TRINITY_DN36011_c0_g1_i5
GO:0030187	melatonin biosynthetic process	biological_process	1	441	4	3857	0.0669015	0.107416	2.18651	TRINITY_DN5012_c0_g1_i1:TRINITY_DN5012_c0_g1_i1
GO:0008097	5S rRNA binding	molecular_function	1	441	4	3857	0.0669015	0.107416	2.18651	TRINITY_DN9409_c0_g1_i1:TRINITY_DN9409_c0_g1_i1
GO:0007623	circadian rhythm	biological_process	5	441	26	3857	0.0682362	0.109368	1.68193	TRINITY_DN22425_c0_g2_i8:TRINITY_DN22425_c0_g2_i8; TRINITY_DN31830_c0_g2_i2:TRINITY_DN31830_c0_g2_i2; TRINITY_DN32342_c0_g1_i23:TRINITY_DN32342_c0_g1_i23; TRINITY_DN34916_c1_g1_i4:TRINITY_DN34916_c1_g1_i4; TRINITY_DN36011_c0_g1_i5:TRINITY_DN36011_c0_g1_i5
GO:0009941	chloroplast envelope	cellular_component	31	441	216	3857	0.0707062	0.11313	1.25522	TRINITY_DN18416_c0_g1_i1:TRINITY_DN18416_c0_g1_i1; TRINITY_DN21354_c0_g1_i2:TRINITY_DN21354_c0_g1_i2; TRINITY_DN22425_c0_g2_i8:TRINITY_DN22425_c0_g2_i8; TRINITY_DN23118_c0_g1_i3:TRINITY_DN23118_c0_g1_i3; TRINITY_DN23341_c0_g1_i6:TRINITY_DN23341_c0_g1_i6; TRINITY_DN24322_c0_g1_i11:TRINITY_DN24322_c0_g1_i11; TRINITY_DN24326_c0_g5_i1:TRINITY_DN24326_c0_g5_i1; TRINITY_DN24415_c0_g1_i4:TRINITY_DN24415…
GO:0046872	metal ion binding	molecular_function	58	441	431	3857	0.0716292	0.114408	1.17696	TRINITY_DN16983_c0_g1_i1:TRINITY_DN16983_c0_g1_i1; TRINITY_DN19426_c0_g1_i2:TRINITY_DN19426_c0_g1_i2; TRINITY_DN20799_c0_g1_i2:TRINITY_DN20799_c0_g1_i2; TRINITY_DN20902_c0_g1_i6:TRINITY_DN20902_c0_g1_i6; TRINITY_DN21809_c0_g1_i3:TRINITY_DN21809_c0_g1_i3; TRINITY_DN21991_c0_g1_i2:TRINITY_DN21991_c0_g1_i2; TRINITY_DN22045_c0_g1_i1:TRINITY_DN22045_c0_g1_i1; TRINITY_DN22150_c0_g1_i1:TRINITY_DN22150_c…
GO:0046686	response to cadmium ion	biological_process	19	441	125	3857	0.0729394	0.116299	1.3294	TRINITY_DN15297_c0_g1_i1:TRINITY_DN15297_c0_g1_i1; TRINITY_DN22853_c0_g1_i1:TRINITY_DN22853_c0_g1_i1; TRINITY_DN25371_c2_g2_i3:TRINITY_DN25371_c2_g2_i3; TRINITY_DN25631_c0_g1_i4:TRINITY_DN25631_c0_g1_i4; TRINITY_DN26136_c0_g3_i2:TRINITY_DN26136_c0_g3_i2; TRINITY_DN26268_c0_g1_i1:TRINITY_DN26268_c0_g1_i1; TRINITY_DN28316_c2_g1_i3:TRINITY_DN28316_c2_g1_i3; TRINITY_DN29707_c0_g1_i2:TRINITY_DN29707_c…
GO:0006002	fructose 6-phosphate metabolic process	biological_process	2	441	9	3857	0.0737609	0.116398	1.94356	TRINITY_DN23118_c0_g1_i3:TRINITY_DN23118_c0_g1_i3; TRINITY_DN33258_c0_g2_i12:TRINITY_DN33258_c0_g2_i12
GO:1902600	proton transmembrane transport	biological_process	2	441	9	3857	0.0737609	0.116398	1.94356	TRINITY_DN25324_c0_g1_i1:TRINITY_DN25324_c0_g1_i1; TRINITY_DN29157_c0_g1_i2:TRINITY_DN29157_c0_g1_i2
GO:0009615	response to virus	biological_process	2	441	9	3857	0.0737609	0.116398	1.94356	TRINITY_DN25371_c2_g2_i3:TRINITY_DN25371_c2_g2_i3; TRINITY_DN27878_c0_g1_i3:TRINITY_DN27878_c0_g1_i3
GO:0002183	cytoplasmic translational initiation	biological_process	2	441	9	3857	0.0737609	0.116398	1.94356	TRINITY_DN26953_c0_g1_i2:TRINITY_DN26953_c0_g1_i2; TRINITY_DN30997_c0_g1_i1:TRINITY_DN30997_c0_g1_i1
GO:0008757	S-adenosylmethionine-dependent methyltransferase activity	molecular_function	2	441	9	3857	0.0737609	0.116398	1.94356	TRINITY_DN30795_c0_g1_i2:TRINITY_DN30795_c0_g1_i2; TRINITY_DN5012_c0_g1_i1:TRINITY_DN5012_c0_g1_i1
GO:0018105	peptidyl-serine phosphorylation	biological_process	2	441	9	3857	0.0737609	0.116398	1.94356	TRINITY_DN31150_c0_g1_i6:TRINITY_DN31150_c0_g1_i6; TRINITY_DN34361_c0_g1_i6:TRINITY_DN34361_c0_g1_i6
GO:0009651	response to salt stress	biological_process	18	441	118	3857	0.0751884	0.118447	1.33414	TRINITY_DN15297_c0_g1_i1:TRINITY_DN15297_c0_g1_i1; TRINITY_DN18852_c0_g1_i1:TRINITY_DN18852_c0_g1_i1; TRINITY_DN21991_c0_g1_i2:TRINITY_DN21991_c0_g1_i2; TRINITY_DN22853_c0_g1_i1:TRINITY_DN22853_c0_g1_i1; TRINITY_DN26001_c0_g1_i8:TRINITY_DN26001_c0_g1_i8; TRINITY_DN26136_c0_g3_i2:TRINITY_DN26136_c0_g3_i2; TRINITY_DN27078_c0_g1_i3:TRINITY_DN27078_c0_g1_i3; TRINITY_DN28302_c0_g2_i1:TRINITY_DN28302_c…
GO:0009753	response to jasmonic acid	biological_process	3	441	15	3857	0.0828492	0.129472	1.74921	TRINITY_DN15297_c0_g1_i1:TRINITY_DN15297_c0_g1_i1; TRINITY_DN18852_c0_g1_i1:TRINITY_DN18852_c0_g1_i1; TRINITY_DN27878_c0_g1_i3:TRINITY_DN27878_c0_g1_i3
GO:0008237	metallopeptidase activity	molecular_function	3	441	15	3857	0.0828492	0.129472	1.74921	TRINITY_DN19426_c0_g1_i2:TRINITY_DN19426_c0_g1_i2; TRINITY_DN27829_c0_g1_i2:TRINITY_DN27829_c0_g1_i2; TRINITY_DN31216_c0_g2_i2:TRINITY_DN31216_c0_g2_i2
GO:0006094	gluconeogenesis	biological_process	3	441	15	3857	0.0828492	0.129472	1.74921	TRINITY_DN23118_c0_g1_i3:TRINITY_DN23118_c0_g1_i3; TRINITY_DN28316_c2_g1_i3:TRINITY_DN28316_c2_g1_i3; TRINITY_DN30985_c0_g1_i4:TRINITY_DN30985_c0_g1_i4
GO:0042973	glucan endo-1,3-beta-D-glucosidase activity	molecular_function	3	441	15	3857	0.0828492	0.129472	1.74921	TRINITY_DN25090_c1_g1_i1:TRINITY_DN25090_c1_g1_i1; TRINITY_DN28820_c0_g1_i1:TRINITY_DN28820_c0_g1_i1; TRINITY_DN29616_c2_g1_i5:TRINITY_DN29616_c2_g1_i5
GO:0005524	ATP binding	molecular_function	69	441	525	3857	0.0828903	0.129472	1.14948	TRINITY_DN16983_c0_g1_i1:TRINITY_DN16983_c0_g1_i1; TRINITY_DN17611_c0_g1_i1:TRINITY_DN17611_c0_g1_i1; TRINITY_DN18416_c0_g1_i1:TRINITY_DN18416_c0_g1_i1; TRINITY_DN21636_c0_g1_i1:TRINITY_DN21636_c0_g1_i1; TRINITY_DN21743_c0_g1_i6:TRINITY_DN21743_c0_g1_i6; TRINITY_DN21981_c0_g2_i1:TRINITY_DN21981_c0_g2_i1; TRINITY_DN22757_c0_g1_i1:TRINITY_DN22757_c0_g1_i1; TRINITY_DN25169_c0_g1_i2:TRINITY_DN25169_c…
GO:0006952	defense response	biological_process	12	441	77	3857	0.0949933	0.148125	1.36302	TRINITY_DN18202_c0_g1_i1:TRINITY_DN18202_c0_g1_i1; TRINITY_DN18293_c0_g1_i2:TRINITY_DN18293_c0_g1_i2; TRINITY_DN20538_c0_g1_i4:TRINITY_DN20538_c0_g1_i4; TRINITY_DN20643_c0_g1_i1:TRINITY_DN20643_c0_g1_i1; TRINITY_DN25090_c1_g1_i1:TRINITY_DN25090_c1_g1_i1; TRINITY_DN26975_c2_g1_i5:TRINITY_DN26975_c2_g1_i5; TRINITY_DN28820_c0_g1_i1:TRINITY_DN28820_c0_g1_i1; TRINITY_DN29616_c2_g1_i5:TRINITY_DN29616_c…
GO:0009506	plasmodesma	cellular_component	36	441	262	3857	0.096481	0.148819	1.20174	TRINITY_DN16839_c0_g1_i1:TRINITY_DN16839_c0_g1_i1; TRINITY_DN20130_c0_g1_i1:TRINITY_DN20130_c0_g1_i1; TRINITY_DN21354_c0_g1_i2:TRINITY_DN21354_c0_g1_i2; TRINITY_DN22597_c0_g1_i3:TRINITY_DN22597_c0_g1_i3; TRINITY_DN22853_c0_g1_i1:TRINITY_DN22853_c0_g1_i1; TRINITY_DN24186_c0_g1_i2:TRINITY_DN24186_c0_g1_i2; TRINITY_DN24415_c0_g1_i4:TRINITY_DN24415_c0_g1_i4; TRINITY_DN24459_c0_g1_i4:TRINITY_DN24459_c…
GO:0010207	photosystem II assembly	biological_process	2	441	10	3857	0.0967322	0.148819	1.74921	TRINITY_DN21115_c0_g1_i2:TRINITY_DN21115_c0_g1_i2; TRINITY_DN32275_c0_g1_i2:TRINITY_DN32275_c0_g1_i2
GO:0045551	cinnamyl-alcohol dehydrogenase activity	molecular_function	2	441	10	3857	0.0967322	0.148819	1.74921	TRINITY_DN25647_c0_g2_i4:TRINITY_DN25647_c0_g2_i4; TRINITY_DN25647_c0_g3_i1:TRINITY_DN25647_c0_g3_i1
GO:0052747	sinapyl alcohol dehydrogenase activity	molecular_function	2	441	10	3857	0.0967322	0.148819	1.74921	TRINITY_DN25647_c0_g2_i4:TRINITY_DN25647_c0_g2_i4; TRINITY_DN25647_c0_g3_i1:TRINITY_DN25647_c0_g3_i1
GO:0046910	pectinesterase inhibitor activity	molecular_function	2	441	10	3857	0.0967322	0.148819	1.74921	TRINITY_DN29627_c2_g2_i3:TRINITY_DN29627_c2_g2_i3; TRINITY_DN31224_c0_g1_i4:TRINITY_DN31224_c0_g1_i4
GO:0004176	ATP-dependent peptidase activity	molecular_function	2	441	10	3857	0.0967322	0.148819	1.74921	TRINITY_DN30136_c0_g1_i1:TRINITY_DN30136_c0_g1_i1; TRINITY_DN32506_c0_g1_i7:TRINITY_DN32506_c0_g1_i7
GO:0009044	xylan 1,4-beta-xylosidase activity	molecular_function	2	441	10	3857	0.0967322	0.148819	1.74921	TRINITY_DN32821_c0_g1_i4:TRINITY_DN32821_c0_g1_i4; TRINITY_DN33516_c0_g1_i3:TRINITY_DN33516_c0_g1_i3
GO:0046556	alpha-L-arabinofuranosidase activity	molecular_function	2	441	10	3857	0.0967322	0.148819	1.74921	TRINITY_DN32821_c0_g1_i4:TRINITY_DN32821_c0_g1_i4; TRINITY_DN33516_c0_g1_i3:TRINITY_DN33516_c0_g1_i3
GO:0004674	protein serine/threonine kinase activity	molecular_function	6	441	35	3857	0.0970091	0.148996	1.49932	TRINITY_DN28092_c0_g1_i6:TRINITY_DN28092_c0_g1_i6; TRINITY_DN30787_c0_g2_i7:TRINITY_DN30787_c0_g2_i7; TRINITY_DN34549_c0_g1_i7:TRINITY_DN34549_c0_g1_i7; TRINITY_DN36011_c0_g1_i5:TRINITY_DN36011_c0_g1_i5; TRINITY_DN36113_c0_g1_i5:TRINITY_DN36113_c0_g1_i5; TRINITY_DN36332_c0_g1_i10:TRINITY_DN36332_c0_g1_i10
GO:0009611	response to wounding	biological_process	4	441	22	3857	0.0977792	0.149768	1.59019	TRINITY_DN20643_c0_g1_i1:TRINITY_DN20643_c0_g1_i1; TRINITY_DN31952_c0_g2_i17:TRINITY_DN31952_c0_g2_i17; TRINITY_DN32275_c0_g1_i2:TRINITY_DN32275_c0_g1_i2; TRINITY_DN32469_c0_g1_i3:TRINITY_DN32469_c0_g1_i3
GO:0005887	integral component of plasma membrane	cellular_component	3	441	16	3857	0.100929	0.149768	1.63988	TRINITY_DN21631_c0_g1_i3:TRINITY_DN21631_c0_g1_i3; TRINITY_DN28463_c0_g1_i2:TRINITY_DN28463_c0_g1_i2; TRINITY_DN33222_c0_g1_i15:TRINITY_DN33222_c0_g1_i15
GO:0047763	caffeate O-methyltransferase activity	molecular_function	1	441	5	3857	0.103209	0.149768	1.74921	TRINITY_DN1065_c0_g1_i1:TRINITY_DN1065_c0_g1_i1
GO:0016208	AMP binding	molecular_function	1	441	5	3857	0.103209	0.149768	1.74921	TRINITY_DN18525_c0_g1_i1:TRINITY_DN18525_c0_g1_i1
GO:0051213	dioxygenase activity	molecular_function	1	441	5	3857	0.103209	0.149768	1.74921	TRINITY_DN22045_c0_g1_i1:TRINITY_DN22045_c0_g1_i1
GO:0006334	nucleosome assembly	biological_process	1	441	5	3857	0.103209	0.149768	1.74921	TRINITY_DN22301_c0_g1_i1:TRINITY_DN22301_c0_g1_i1
GO:0045910	negative regulation of DNA recombination	biological_process	1	441	5	3857	0.103209	0.149768	1.74921	TRINITY_DN22301_c0_g1_i1:TRINITY_DN22301_c0_g1_i1
GO:0042127	regulation of cell proliferation	biological_process	1	441	5	3857	0.103209	0.149768	1.74921	TRINITY_DN22327_c0_g3_i1:TRINITY_DN22327_c0_g3_i1
GO:0009060	aerobic respiration	biological_process	1	441	5	3857	0.103209	0.149768	1.74921	TRINITY_DN22732_c0_g1_i2:TRINITY_DN22732_c0_g1_i2
GO:0000774	adenyl-nucleotide exchange factor activity	molecular_function	1	441	5	3857	0.103209	0.149768	1.74921	TRINITY_DN24113_c0_g1_i1:TRINITY_DN24113_c0_g1_i1
GO:0015297	antiporter activity	molecular_function	1	441	5	3857	0.103209	0.149768	1.74921	TRINITY_DN25324_c0_g1_i1:TRINITY_DN25324_c0_g1_i1
GO:0009266	response to temperature stimulus	biological_process	1	441	5	3857	0.103209	0.149768	1.74921	TRINITY_DN25371_c2_g2_i3:TRINITY_DN25371_c2_g2_i3
GO:0004351	glutamate decarboxylase activity	molecular_function	1	441	5	3857	0.103209	0.149768	1.74921	TRINITY_DN26078_c0_g1_i2:TRINITY_DN26078_c0_g1_i2
GO:0046685	response to arsenic-containing substance	biological_process	1	441	5	3857	0.103209	0.149768	1.74921	TRINITY_DN26136_c0_g3_i2:TRINITY_DN26136_c0_g3_i2
GO:0030544	Hsp70 protein binding	molecular_function	1	441	5	3857	0.103209	0.149768	1.74921	TRINITY_DN26953_c0_g1_i2:TRINITY_DN26953_c0_g1_i2
GO:0071458	integral component of cytoplasmic side of endoplasmic reticulum membrane	cellular_component	1	441	5	3857	0.103209	0.149768	1.74921	TRINITY_DN27145_c0_g1_i2:TRINITY_DN27145_c0_g1_i2
GO:0071782	endoplasmic reticulum tubular network	cellular_component	1	441	5	3857	0.103209	0.149768	1.74921	TRINITY_DN27145_c0_g1_i2:TRINITY_DN27145_c0_g1_i2
GO:0071786	endoplasmic reticulum tubular network organization	biological_process	1	441	5	3857	0.103209	0.149768	1.74921	TRINITY_DN27145_c0_g1_i2:TRINITY_DN27145_c0_g1_i2
GO:0043171	peptide catabolic process	biological_process	1	441	5	3857	0.103209	0.149768	1.74921	TRINITY_DN27829_c0_g1_i2:TRINITY_DN27829_c0_g1_i2
GO:0005765	lysosomal membrane	cellular_component	1	441	5	3857	0.103209	0.149768	1.74921	TRINITY_DN28169_c0_g1_i3:TRINITY_DN28169_c0_g1_i3
GO:0023014	signal transduction by protein phosphorylation	biological_process	1	441	5	3857	0.103209	0.149768	1.74921	TRINITY_DN30787_c0_g2_i7:TRINITY_DN30787_c0_g2_i7
GO:0052546	cell wall pectin metabolic process	biological_process	1	441	5	3857	0.103209	0.149768	1.74921	TRINITY_DN30795_c0_g1_i2:TRINITY_DN30795_c0_g1_i2
GO:0006081	cellular aldehyde metabolic process	biological_process	1	441	5	3857	0.103209	0.149768	1.74921	TRINITY_DN30933_c1_g1_i10:TRINITY_DN30933_c1_g1_i10
GO:0031369	translation initiation factor binding	molecular_function	1	441	5	3857	0.103209	0.149768	1.74921	TRINITY_DN30997_c0_g1_i1:TRINITY_DN30997_c0_g1_i1
GO:0009630	gravitropism	biological_process	1	441	5	3857	0.103209	0.149768	1.74921	TRINITY_DN31650_c1_g1_i5:TRINITY_DN31650_c1_g1_i5
GO:0015976	carbon utilization	biological_process	1	441	5	3857	0.103209	0.149768	1.74921	TRINITY_DN32651_c0_g1_i1:TRINITY_DN32651_c0_g1_i1
GO:0005985	sucrose metabolic process	biological_process	1	441	5	3857	0.103209	0.149768	1.74921	TRINITY_DN33380_c0_g1_i5:TRINITY_DN33380_c0_g1_i5
GO:0045727	positive regulation of translation	biological_process	1	441	5	3857	0.103209	0.149768	1.74921	TRINITY_DN34058_c0_g1_i2:TRINITY_DN34058_c0_g1_i2
GO:0046274	lignin catabolic process	biological_process	1	441	5	3857	0.103209	0.149768	1.74921	TRINITY_DN34558_c0_g2_i3:TRINITY_DN34558_c0_g2_i3
GO:0052716	hydroquinone:oxygen oxidoreductase activity	molecular_function	1	441	5	3857	0.103209	0.149768	1.74921	TRINITY_DN34558_c0_g2_i3:TRINITY_DN34558_c0_g2_i3
GO:0009827	plant-type cell wall modification	biological_process	1	441	5	3857	0.103209	0.149768	1.74921	TRINITY_DN34631_c0_g1_i1:TRINITY_DN34631_c0_g1_i1
GO:0009903	chloroplast avoidance movement	biological_process	1	441	5	3857	0.103209	0.149768	1.74921	TRINITY_DN34652_c0_g1_i3:TRINITY_DN34652_c0_g1_i3
GO:0010029	regulation of seed germination	biological_process	1	441	5	3857	0.103209	0.149768	1.74921	TRINITY_DN34652_c0_g1_i3:TRINITY_DN34652_c0_g1_i3
GO:0009932	cell tip growth	biological_process	1	441	5	3857	0.103209	0.149768	1.74921	TRINITY_DN35072_c0_g1_i8:TRINITY_DN35072_c0_g1_i8
GO:0019899	enzyme binding	molecular_function	1	441	5	3857	0.103209	0.149768	1.74921	TRINITY_DN35575_c0_g1_i10:TRINITY_DN35575_c0_g1_i10
GO:0009414	response to water deprivation	biological_process	10	441	64	3857	0.107473	0.155708	1.36657	TRINITY_DN20130_c0_g1_i1:TRINITY_DN20130_c0_g1_i1; TRINITY_DN21354_c0_g1_i2:TRINITY_DN21354_c0_g1_i2; TRINITY_DN21991_c0_g1_i2:TRINITY_DN21991_c0_g1_i2; TRINITY_DN24415_c0_g1_i4:TRINITY_DN24415_c0_g1_i4; TRINITY_DN25502_c0_g1_i2:TRINITY_DN25502_c0_g1_i2; TRINITY_DN27078_c0_g1_i3:TRINITY_DN27078_c0_g1_i3; TRINITY_DN31047_c0_g2_i1:TRINITY_DN31047_c0_g2_i1; TRINITY_DN32314_c0_g1_i1:TRINITY_DN32314_c…
GO:0030163	protein catabolic process	biological_process	6	441	36	3857	0.109229	0.158004	1.45767	TRINITY_DN21685_c0_g1_i1:TRINITY_DN21685_c0_g1_i1; TRINITY_DN22164_c0_g1_i1:TRINITY_DN22164_c0_g1_i1; TRINITY_DN22474_c0_g1_i1:TRINITY_DN22474_c0_g1_i1; TRINITY_DN22474_c0_g2_i1:TRINITY_DN22474_c0_g2_i1; TRINITY_DN31005_c0_g4_i2:TRINITY_DN31005_c0_g4_i2; TRINITY_DN33395_c0_g1_i11:TRINITY_DN33395_c0_g1_i11
GO:0005789	endoplasmic reticulum membrane	cellular_component	14	441	94	3857	0.112002	0.161761	1.3026	TRINITY_DN20299_c0_g1_i1:TRINITY_DN20299_c0_g1_i1; TRINITY_DN22529_c0_g1_i1:TRINITY_DN22529_c0_g1_i1; TRINITY_DN25194_c0_g1_i12:TRINITY_DN25194_c0_g1_i12; TRINITY_DN26427_c0_g1_i2:TRINITY_DN26427_c0_g1_i2; TRINITY_DN27145_c0_g1_i2:TRINITY_DN27145_c0_g1_i2; TRINITY_DN29418_c0_g1_i1:TRINITY_DN29418_c0_g1_i1; TRINITY_DN29612_c0_g3_i4:TRINITY_DN29612_c0_g3_i4; TRINITY_DN30795_c0_g1_i2:TRINITY_DN30795…
GO:0043565	sequence-specific DNA binding	molecular_function	3	441	17	3857	0.120649	0.173977	1.54342	TRINITY_DN23419_c0_g1_i2:TRINITY_DN23419_c0_g1_i2; TRINITY_DN23993_c0_g1_i10:TRINITY_DN23993_c0_g1_i10; TRINITY_DN30454_c0_g1_i3:TRINITY_DN30454_c0_g1_i3
GO:0003824	catalytic activity	molecular_function	2	441	11	3857	0.122177	0.175356	1.59019	TRINITY_DN26941_c0_g1_i2:TRINITY_DN26941_c0_g1_i2; TRINITY_DN32705_c0_g1_i1:TRINITY_DN32705_c0_g1_i1
GO:0008233	peptidase activity	molecular_function	2	441	11	3857	0.122177	0.175356	1.59019	TRINITY_DN28510_c0_g1_i4:TRINITY_DN28510_c0_g1_i4; TRINITY_DN35720_c0_g1_i2:TRINITY_DN35720_c0_g1_i2
GO:0045493	xylan catabolic process	biological_process	2	441	11	3857	0.122177	0.175356	1.59019	TRINITY_DN32821_c0_g1_i4:TRINITY_DN32821_c0_g1_i4; TRINITY_DN33516_c0_g1_i3:TRINITY_DN33516_c0_g1_i3
GO:0005516	calmodulin binding	molecular_function	4	441	24	3857	0.131025	0.187761	1.45767	TRINITY_DN26078_c0_g1_i2:TRINITY_DN26078_c0_g1_i2; TRINITY_DN29684_c0_g1_i1:TRINITY_DN29684_c0_g1_i1; TRINITY_DN31237_c0_g1_i1:TRINITY_DN31237_c0_g1_i1; TRINITY_DN33222_c0_g1_i15:TRINITY_DN33222_c0_g1_i15
GO:0009637	response to blue light	biological_process	3	441	18	3857	0.14187	0.194042	1.45767	TRINITY_DN27603_c1_g1_i2:TRINITY_DN27603_c1_g1_i2; TRINITY_DN31047_c0_g2_i1:TRINITY_DN31047_c0_g2_i1; TRINITY_DN34652_c0_g1_i3:TRINITY_DN34652_c0_g1_i3
GO:0080186	developmental vegetative growth	biological_process	1	441	6	3857	0.143422	0.194042	1.45767	TRINITY_DN15297_c0_g1_i1:TRINITY_DN15297_c0_g1_i1
GO:0009909	regulation of flower development	biological_process	1	441	6	3857	0.143422	0.194042	1.45767	TRINITY_DN21899_c0_g1_i2:TRINITY_DN21899_c0_g1_i2
GO:0006783	heme biosynthetic process	biological_process	1	441	6	3857	0.143422	0.194042	1.45767	TRINITY_DN22732_c0_g1_i2:TRINITY_DN22732_c0_g1_i2
GO:0006879	cellular iron ion homeostasis	biological_process	1	441	6	3857	0.143422	0.194042	1.45767	TRINITY_DN22732_c0_g1_i2:TRINITY_DN22732_c0_g1_i2
GO:0005986	sucrose biosynthetic process	biological_process	1	441	6	3857	0.143422	0.194042	1.45767	TRINITY_DN23118_c0_g1_i3:TRINITY_DN23118_c0_g1_i3
GO:0042132	fructose 1,6-bisphosphate 1-phosphatase activity	molecular_function	1	441	6	3857	0.143422	0.194042	1.45767	TRINITY_DN23118_c0_g1_i3:TRINITY_DN23118_c0_g1_i3
GO:0102453	anthocyanidin 3-O-glucoside 6''-O-acyltransferase activity	molecular_function	1	441	6	3857	0.143422	0.194042	1.45767	TRINITY_DN23128_c0_g1_i1:TRINITY_DN23128_c0_g1_i1
GO:0102970	7-deoxyloganetic acid glucosyltransferase activity	molecular_function	1	441	6	3857	0.143422	0.194042	1.45767	TRINITY_DN23786_c1_g1_i3:TRINITY_DN23786_c1_g1_i3
GO:1900994	(-)-secologanin biosynthetic process	biological_process	1	441	6	3857	0.143422	0.194042	1.45767	TRINITY_DN23786_c1_g1_i3:TRINITY_DN23786_c1_g1_i3
GO:0003713	transcription coactivator activity	molecular_function	1	441	6	3857	0.143422	0.194042	1.45767	TRINITY_DN23993_c0_g1_i10:TRINITY_DN23993_c0_g1_i10
GO:0051538	3 iron, 4 sulfur cluster binding	molecular_function	1	441	6	3857	0.143422	0.194042	1.45767	TRINITY_DN24034_c0_g1_i5:TRINITY_DN24034_c0_g1_i5
GO:0000326	protein storage vacuole	cellular_component	1	441	6	3857	0.143422	0.194042	1.45767	TRINITY_DN25338_c0_g2_i4:TRINITY_DN25338_c0_g2_i4
GO:0016125	sterol metabolic process	biological_process	1	441	6	3857	0.143422	0.194042	1.45767	TRINITY_DN25693_c0_g1_i10:TRINITY_DN25693_c0_g1_i10
GO:0044205	'de novo' UMP biosynthetic process	biological_process	1	441	6	3857	0.143422	0.194042	1.45767	TRINITY_DN25839_c0_g1_i1:TRINITY_DN25839_c0_g1_i1
GO:0008143	poly(A) binding	molecular_function	1	441	6	3857	0.143422	0.194042	1.45767	TRINITY_DN26268_c0_g1_i1:TRINITY_DN26268_c0_g1_i1
GO:0003400	regulation of COPII vesicle coating	biological_process	1	441	6	3857	0.143422	0.194042	1.45767	TRINITY_DN26602_c0_g1_i2:TRINITY_DN26602_c0_g1_i2
GO:0010411	xyloglucan metabolic process	biological_process	1	441	6	3857	0.143422	0.194042	1.45767	TRINITY_DN26923_c0_g1_i3:TRINITY_DN26923_c0_g1_i3
GO:0009639	response to red or far red light	biological_process	1	441	6	3857	0.143422	0.194042	1.45767	TRINITY_DN27078_c0_g1_i3:TRINITY_DN27078_c0_g1_i3
GO:0016210	naringenin-chalcone synthase activity	molecular_function	1	441	6	3857	0.143422	0.194042	1.45767	TRINITY_DN28870_c0_g2_i6:TRINITY_DN28870_c0_g2_i6
GO:0009678	hydrogen-translocating pyrophosphatase activity	molecular_function	1	441	6	3857	0.143422	0.194042	1.45767	TRINITY_DN29157_c0_g1_i2:TRINITY_DN29157_c0_g1_i2
GO:0032580	Golgi cisterna membrane	cellular_component	1	441	6	3857	0.143422	0.194042	1.45767	TRINITY_DN29636_c0_g1_i1:TRINITY_DN29636_c0_g1_i1
GO:0051604	protein maturation	biological_process	1	441	6	3857	0.143422	0.194042	1.45767	TRINITY_DN29673_c0_g1_i2:TRINITY_DN29673_c0_g1_i2
GO:0042644	chloroplast nucleoid	cellular_component	1	441	6	3857	0.143422	0.194042	1.45767	TRINITY_DN30233_c0_g1_i31:TRINITY_DN30233_c0_g1_i31
GO:0009699	phenylpropanoid biosynthetic process	biological_process	1	441	6	3857	0.143422	0.194042	1.45767	TRINITY_DN30447_c0_g1_i2:TRINITY_DN30447_c0_g1_i2
GO:0102483	scopolin beta-glucosidase activity	molecular_function	1	441	6	3857	0.143422	0.194042	1.45767	TRINITY_DN30623_c0_g1_i1:TRINITY_DN30623_c0_g1_i1
GO:0005851	eukaryotic translation initiation factor 2B complex	cellular_component	1	441	6	3857	0.143422	0.194042	1.45767	TRINITY_DN30997_c0_g1_i1:TRINITY_DN30997_c0_g1_i1
GO:0009627	systemic acquired resistance	biological_process	1	441	6	3857	0.143422	0.194042	1.45767	TRINITY_DN31005_c0_g4_i2:TRINITY_DN31005_c0_g4_i2
GO:0008453	alanine-glyoxylate transaminase activity	molecular_function	1	441	6	3857	0.143422	0.194042	1.45767	TRINITY_DN31017_c1_g1_i5:TRINITY_DN31017_c1_g1_i5
GO:0016621	cinnamoyl-CoA reductase activity	molecular_function	1	441	6	3857	0.143422	0.194042	1.45767	TRINITY_DN31830_c0_g2_i2:TRINITY_DN31830_c0_g2_i2
GO:0004825	methionine-tRNA ligase activity	molecular_function	1	441	6	3857	0.143422	0.194042	1.45767	TRINITY_DN33081_c0_g1_i12:TRINITY_DN33081_c0_g1_i12
GO:0006431	methionyl-tRNA aminoacylation	biological_process	1	441	6	3857	0.143422	0.194042	1.45767	TRINITY_DN33081_c0_g1_i12:TRINITY_DN33081_c0_g1_i12
GO:0010053	root epidermal cell differentiation	biological_process	1	441	6	3857	0.143422	0.194042	1.45767	TRINITY_DN35072_c0_g1_i8:TRINITY_DN35072_c0_g1_i8
GO:0102978	furaneol oxidoreductase activity	molecular_function	1	441	6	3857	0.143422	0.194042	1.45767	TRINITY_DN35455_c2_g1_i3:TRINITY_DN35455_c2_g1_i3
GO:0043085	positive regulation of catalytic activity	biological_process	1	441	6	3857	0.143422	0.194042	1.45767	TRINITY_DN35575_c0_g1_i10:TRINITY_DN35575_c0_g1_i10
GO:0000148	1,3-beta-D-glucan synthase complex	cellular_component	1	441	6	3857	0.143422	0.194042	1.45767	TRINITY_DN36284_c0_g1_i1:TRINITY_DN36284_c0_g1_i1
GO:0003843	1,3-beta-D-glucan synthase activity	molecular_function	1	441	6	3857	0.143422	0.194042	1.45767	TRINITY_DN36284_c0_g1_i1:TRINITY_DN36284_c0_g1_i1
GO:0006075	(1->3)-beta-D-glucan biosynthetic process	biological_process	1	441	6	3857	0.143422	0.194042	1.45767	TRINITY_DN36284_c0_g1_i1:TRINITY_DN36284_c0_g1_i1
GO:0009535	chloroplast thylakoid membrane	cellular_component	27	441	200	3857	0.145627	0.196735	1.18071	TRINITY_DN14141_c0_g1_i1:TRINITY_DN14141_c0_g1_i1; TRINITY_DN21115_c0_g1_i2:TRINITY_DN21115_c0_g1_i2; TRINITY_DN23094_c2_g1_i3:TRINITY_DN23094_c2_g1_i3; TRINITY_DN23956_c0_g1_i7:TRINITY_DN23956_c0_g1_i7; TRINITY_DN24322_c0_g1_i11:TRINITY_DN24322_c0_g1_i11; TRINITY_DN25467_c1_g1_i2:TRINITY_DN25467_c1_g1_i2; TRINITY_DN25467_c1_g2_i8:TRINITY_DN25467_c1_g2_i8; TRINITY_DN25467_c1_g3_i1:TRINITY_DN25467…
GO:0051603	proteolysis involved in cellular protein catabolic process	biological_process	4	441	25	3857	0.149325	0.200518	1.39937	TRINITY_DN22446_c0_g1_i1:TRINITY_DN22446_c0_g1_i1; TRINITY_DN26155_c0_g2_i4:TRINITY_DN26155_c0_g2_i4; TRINITY_DN27340_c0_g1_i3:TRINITY_DN27340_c0_g1_i3; TRINITY_DN28427_c0_g1_i2:TRINITY_DN28427_c0_g1_i2
GO:0042538	hyperosmotic salinity response	biological_process	2	441	12	3857	0.149735	0.200518	1.45767	TRINITY_DN21354_c0_g1_i2:TRINITY_DN21354_c0_g1_i2; TRINITY_DN24415_c0_g1_i4:TRINITY_DN24415_c0_g1_i4
GO:0004722	protein serine/threonine phosphatase activity	molecular_function	2	441	12	3857	0.149735	0.200518	1.45767	TRINITY_DN21991_c0_g1_i2:TRINITY_DN21991_c0_g1_i2; TRINITY_DN25329_c0_g1_i2:TRINITY_DN25329_c0_g1_i2
GO:0010218	response to far red light	biological_process	2	441	12	3857	0.149735	0.200518	1.45767	TRINITY_DN23419_c0_g1_i2:TRINITY_DN23419_c0_g1_i2; TRINITY_DN27603_c1_g1_i2:TRINITY_DN27603_c1_g1_i2
GO:0003756	protein disulfide isomerase activity	molecular_function	2	441	12	3857	0.149735	0.200518	1.45767	TRINITY_DN24797_c0_g1_i1:TRINITY_DN24797_c0_g1_i1; TRINITY_DN30725_c0_g1_i1:TRINITY_DN30725_c0_g1_i1
GO:0030136	clathrin-coated vesicle	cellular_component	2	441	12	3857	0.149735	0.200518	1.45767	TRINITY_DN35333_c0_g1_i12:TRINITY_DN35333_c0_g1_i12; TRINITY_DN36347_c0_g1_i5:TRINITY_DN36347_c0_g1_i5
GO:0016787	hydrolase activity	molecular_function	6	441	39	3857	0.150454	0.201188	1.34554	TRINITY_DN21531_c0_g1_i1:TRINITY_DN21531_c0_g1_i1; TRINITY_DN21674_c0_g1_i1:TRINITY_DN21674_c0_g1_i1; TRINITY_DN24326_c0_g5_i1:TRINITY_DN24326_c0_g5_i1; TRINITY_DN28913_c1_g1_i1:TRINITY_DN28913_c1_g1_i1; TRINITY_DN30772_c0_g1_i1:TRINITY_DN30772_c0_g1_i1; TRINITY_DN31247_c0_g1_i1:TRINITY_DN31247_c0_g1_i1
GO:0046658	anchored component of plasma membrane	cellular_component	5	441	32	3857	0.151296	0.202021	1.36657	TRINITY_DN24186_c0_g1_i2:TRINITY_DN24186_c0_g1_i2; TRINITY_DN24459_c0_g1_i4:TRINITY_DN24459_c0_g1_i4; TRINITY_DN28820_c0_g1_i1:TRINITY_DN28820_c0_g1_i1; TRINITY_DN29676_c0_g1_i5:TRINITY_DN29676_c0_g1_i5; TRINITY_DN35072_c0_g1_i8:TRINITY_DN35072_c0_g1_i8
GO:0040008	regulation of growth	biological_process	3	441	19	3857	0.164437	0.219249	1.38095	TRINITY_DN22098_c0_g1_i1:TRINITY_DN22098_c0_g1_i1; TRINITY_DN35140_c0_g1_i4:TRINITY_DN35140_c0_g1_i4; TRINITY_DN35140_c0_g2_i5:TRINITY_DN35140_c0_g2_i5
GO:0005509	calcium ion binding	molecular_function	11	441	78	3857	0.174577	0.232097	1.23341	TRINITY_DN1814_c0_g1_i1:TRINITY_DN1814_c0_g1_i1; TRINITY_DN22853_c0_g1_i1:TRINITY_DN22853_c0_g1_i1; TRINITY_DN26427_c0_g1_i2:TRINITY_DN26427_c0_g1_i2; TRINITY_DN27078_c0_g1_i3:TRINITY_DN27078_c0_g1_i3; TRINITY_DN28843_c0_g1_i5:TRINITY_DN28843_c0_g1_i5; TRINITY_DN30044_c0_g2_i4:TRINITY_DN30044_c0_g2_i4; TRINITY_DN31091_c0_g1_i1:TRINITY_DN31091_c0_g1_i1; TRINITY_DN31150_c0_g1_i6:TRINITY_DN31150_c0_…
GO:0006979	response to oxidative stress	biological_process	11	441	78	3857	0.174577	0.232097	1.23341	TRINITY_DN21628_c0_g1_i1:TRINITY_DN21628_c0_g1_i1; TRINITY_DN21809_c0_g1_i3:TRINITY_DN21809_c0_g1_i3; TRINITY_DN22732_c0_g1_i2:TRINITY_DN22732_c0_g1_i2; TRINITY_DN22853_c0_g1_i1:TRINITY_DN22853_c0_g1_i1; TRINITY_DN25389_c0_g1_i2:TRINITY_DN25389_c0_g1_i2; TRINITY_DN28198_c1_g1_i2:TRINITY_DN28198_c1_g1_i2; TRINITY_DN28943_c2_g1_i5:TRINITY_DN28943_c2_g1_i5; TRINITY_DN31478_c0_g3_i1:TRINITY_DN31478_c…
GO:0006811	ion transport	biological_process	2	441	13	3857	0.179037	0.23598	1.34554	TRINITY_DN22732_c0_g1_i2:TRINITY_DN22732_c0_g1_i2; TRINITY_DN26513_c1_g1_i6:TRINITY_DN26513_c1_g1_i6
GO:0009718	anthocyanin-containing compound biosynthetic process	biological_process	2	441	13	3857	0.179037	0.23598	1.34554	TRINITY_DN23128_c0_g1_i1:TRINITY_DN23128_c0_g1_i1; TRINITY_DN25846_c0_g1_i3:TRINITY_DN25846_c0_g1_i3
GO:0009965	leaf morphogenesis	biological_process	2	441	13	3857	0.179037	0.23598	1.34554	TRINITY_DN23966_c0_g1_i2:TRINITY_DN23966_c0_g1_i2; TRINITY_DN36284_c0_g1_i1:TRINITY_DN36284_c0_g1_i1
GO:0009846	pollen germination	biological_process	2	441	13	3857	0.179037	0.23598	1.34554	TRINITY_DN25693_c0_g1_i10:TRINITY_DN25693_c0_g1_i10; TRINITY_DN27078_c0_g1_i3:TRINITY_DN27078_c0_g1_i3
GO:0000166	nucleotide binding	molecular_function	2	441	13	3857	0.179037	0.23598	1.34554	TRINITY_DN30587_c0_g1_i10:TRINITY_DN30587_c0_g1_i10; TRINITY_DN31005_c0_g4_i2:TRINITY_DN31005_c0_g4_i2
GO:0035556	intracellular signal transduction	biological_process	2	441	13	3857	0.179037	0.23598	1.34554	TRINITY_DN31150_c0_g1_i6:TRINITY_DN31150_c0_g1_i6; TRINITY_DN34361_c0_g1_i6:TRINITY_DN34361_c0_g1_i6
GO:0042744	hydrogen peroxide catabolic process	biological_process	5	441	34	3857	0.185971	0.237562	1.28618	TRINITY_DN21809_c0_g1_i3:TRINITY_DN21809_c0_g1_i3; TRINITY_DN25389_c0_g1_i2:TRINITY_DN25389_c0_g1_i2; TRINITY_DN28198_c1_g1_i2:TRINITY_DN28198_c1_g1_i2; TRINITY_DN31802_c0_g1_i8:TRINITY_DN31802_c0_g1_i8; TRINITY_DN34925_c2_g2_i13:TRINITY_DN34925_c2_g2_i13
GO:0016887	ATPase activity	molecular_function	5	441	34	3857	0.185971	0.237562	1.28618	TRINITY_DN25371_c2_g2_i3:TRINITY_DN25371_c2_g2_i3; TRINITY_DN29984_c0_g1_i4:TRINITY_DN29984_c0_g1_i4; TRINITY_DN31930_c0_g2_i4:TRINITY_DN31930_c0_g2_i4; TRINITY_DN33827_c0_g1_i9:TRINITY_DN33827_c0_g1_i9; TRINITY_DN36301_c0_g1_i4:TRINITY_DN36301_c0_g1_i4
GO:0004356	glutamate-ammonia ligase activity	molecular_function	1	441	7	3857	0.186176	0.237562	1.24943	TRINITY_DN17611_c0_g1_i1:TRINITY_DN17611_c0_g1_i1
GO:0006542	glutamine biosynthetic process	biological_process	1	441	7	3857	0.186176	0.237562	1.24943	TRINITY_DN17611_c0_g1_i1:TRINITY_DN17611_c0_g1_i1
GO:0009269	response to desiccation	biological_process	1	441	7	3857	0.186176	0.237562	1.24943	TRINITY_DN20313_c0_g1_i1:TRINITY_DN20313_c0_g1_i1
GO:0003690	double-stranded DNA binding	molecular_function	1	441	7	3857	0.186176	0.237562	1.24943	TRINITY_DN22301_c0_g1_i1:TRINITY_DN22301_c0_g1_i1
GO:0004300	enoyl-CoA hydratase activity	molecular_function	1	441	7	3857	0.186176	0.237562	1.24943	TRINITY_DN25693_c0_g1_i10:TRINITY_DN25693_c0_g1_i10
GO:0010189	vitamin E biosynthetic process	biological_process	1	441	7	3857	0.186176	0.237562	1.24943	TRINITY_DN25988_c0_g1_i2:TRINITY_DN25988_c0_g1_i2
GO:0005544	calcium-dependent phospholipid binding	molecular_function	1	441	7	3857	0.186176	0.237562	1.24943	TRINITY_DN27078_c0_g1_i3:TRINITY_DN27078_c0_g1_i3
GO:0004857	enzyme inhibitor activity	molecular_function	1	441	7	3857	0.186176	0.237562	1.24943	TRINITY_DN29020_c0_g1_i2:TRINITY_DN29020_c0_g1_i2
GO:0043495	protein membrane anchor	molecular_function	1	441	7	3857	0.186176	0.237562	1.24943	TRINITY_DN30222_c0_g1_i3:TRINITY_DN30222_c0_g1_i3
GO:0009295	nucleoid	cellular_component	1	441	7	3857	0.186176	0.237562	1.24943	TRINITY_DN30233_c0_g1_i31:TRINITY_DN30233_c0_g1_i31
GO:0009411	response to UV	biological_process	1	441	7	3857	0.186176	0.237562	1.24943	TRINITY_DN30233_c0_g1_i31:TRINITY_DN30233_c0_g1_i31
GO:0008422	beta-glucosidase activity	molecular_function	1	441	7	3857	0.186176	0.237562	1.24943	TRINITY_DN30623_c0_g1_i1:TRINITY_DN30623_c0_g1_i1
GO:0016226	iron-sulfur cluster assembly	biological_process	1	441	7	3857	0.186176	0.237562	1.24943	TRINITY_DN30890_c0_g1_i12:TRINITY_DN30890_c0_g1_i12
GO:0051536	iron-sulfur cluster binding	molecular_function	1	441	7	3857	0.186176	0.237562	1.24943	TRINITY_DN30890_c0_g1_i12:TRINITY_DN30890_c0_g1_i12
GO:0015996	chlorophyll catabolic process	biological_process	1	441	7	3857	0.186176	0.237562	1.24943	TRINITY_DN31047_c0_g2_i1:TRINITY_DN31047_c0_g2_i1
GO:0046148	pigment biosynthetic process	biological_process	1	441	7	3857	0.186176	0.237562	1.24943	TRINITY_DN32111_c1_g3_i1:TRINITY_DN32111_c1_g3_i1
GO:0005811	lipid droplet	cellular_component	1	441	7	3857	0.186176	0.237562	1.24943	TRINITY_DN32911_c0_g1_i4:TRINITY_DN32911_c0_g1_i4
GO:0009624	response to nematode	biological_process	1	441	7	3857	0.186176	0.237562	1.24943	TRINITY_DN33222_c0_g1_i15:TRINITY_DN33222_c0_g1_i15
GO:0009704	de-etiolation	biological_process	1	441	7	3857	0.186176	0.237562	1.24943	TRINITY_DN33635_c0_g2_i1:TRINITY_DN33635_c0_g2_i1
GO:0016311	dephosphorylation	biological_process	1	441	7	3857	0.186176	0.237562	1.24943	TRINITY_DN34028_c0_g2_i2:TRINITY_DN34028_c0_g2_i2
GO:0048268	clathrin coat assembly	biological_process	1	441	7	3857	0.186176	0.237562	1.24943	TRINITY_DN35333_c0_g1_i12:TRINITY_DN35333_c0_g1_i12
GO:0005615	extracellular space	cellular_component	4	441	27	3857	0.188852	0.240642	1.29571	TRINITY_DN22597_c0_g1_i3:TRINITY_DN22597_c0_g1_i3; TRINITY_DN24488_c1_g1_i2:TRINITY_DN24488_c1_g1_i2; TRINITY_DN25376_c0_g1_i2:TRINITY_DN25376_c0_g1_i2; TRINITY_DN28336_c0_g1_i2:TRINITY_DN28336_c0_g1_i2
GO:0010181	FMN binding	molecular_function	4	441	28	3857	0.209887	0.267076	1.24943	TRINITY_DN26254_c0_g2_i2:TRINITY_DN26254_c0_g2_i2; TRINITY_DN26254_c0_g3_i2:TRINITY_DN26254_c0_g3_i2; TRINITY_DN29418_c0_g1_i1:TRINITY_DN29418_c0_g1_i1; TRINITY_DN31952_c0_g2_i17:TRINITY_DN31952_c0_g2_i17
GO:0009705	plant-type vacuole membrane	cellular_component	3	441	21	3857	0.212938	0.270211	1.24943	TRINITY_DN25338_c0_g2_i4:TRINITY_DN25338_c0_g2_i4; TRINITY_DN28135_c0_g1_i10:TRINITY_DN28135_c0_g1_i10; TRINITY_DN33222_c0_g1_i15:TRINITY_DN33222_c0_g1_i15
GO:0034599	cellular response to oxidative stress	biological_process	3	441	21	3857	0.212938	0.270211	1.24943	TRINITY_DN31802_c0_g1_i8:TRINITY_DN31802_c0_g1_i8; TRINITY_DN34916_c1_g1_i4:TRINITY_DN34916_c1_g1_i4; TRINITY_DN34925_c2_g2_i13:TRINITY_DN34925_c2_g2_i13
GO:0030246	carbohydrate binding	molecular_function	5	441	36	3857	0.223407	0.283105	1.21473	TRINITY_DN22853_c0_g1_i1:TRINITY_DN22853_c0_g1_i1; TRINITY_DN26427_c0_g1_i2:TRINITY_DN26427_c0_g1_i2; TRINITY_DN28194_c0_g4_i4:TRINITY_DN28194_c0_g4_i4; TRINITY_DN31478_c0_g2_i1:TRINITY_DN31478_c0_g2_i1; TRINITY_DN31478_c0_g3_i1:TRINITY_DN31478_c0_g3_i1
GO:0032991	protein-containing complex	cellular_component	1	441	8	3857	0.230368	0.286404	1.09325	TRINITY_DN21452_c0_g1_i5:TRINITY_DN21452_c0_g1_i5
GO:0050821	protein stabilization	biological_process	1	441	8	3857	0.230368	0.286404	1.09325	TRINITY_DN21452_c0_g1_i5:TRINITY_DN21452_c0_g1_i5
GO:0007031	peroxisome organization	biological_process	1	441	8	3857	0.230368	0.286404	1.09325	TRINITY_DN22219_c0_g1_i2:TRINITY_DN22219_c0_g1_i2
GO:0061608	nuclear import signal receptor activity	molecular_function	1	441	8	3857	0.230368	0.286404	1.09325	TRINITY_DN22957_c0_g1_i7:TRINITY_DN22957_c0_g1_i7
GO:0031625	ubiquitin protein ligase binding	molecular_function	1	441	8	3857	0.230368	0.286404	1.09325	TRINITY_DN25371_c2_g2_i3:TRINITY_DN25371_c2_g2_i3
GO:0009407	toxin catabolic process	biological_process	1	441	8	3857	0.230368	0.286404	1.09325	TRINITY_DN25631_c0_g1_i4:TRINITY_DN25631_c0_g1_i4
GO:0031305	integral component of mitochondrial inner membrane	cellular_component	1	441	8	3857	0.230368	0.286404	1.09325	TRINITY_DN26001_c0_g1_i8:TRINITY_DN26001_c0_g1_i8
GO:0006536	glutamate metabolic process	biological_process	1	441	8	3857	0.230368	0.286404	1.09325	TRINITY_DN26078_c0_g1_i2:TRINITY_DN26078_c0_g1_i2
GO:0016126	sterol biosynthetic process	biological_process	1	441	8	3857	0.230368	0.286404	1.09325	TRINITY_DN28401_c0_g1_i9:TRINITY_DN28401_c0_g1_i9
GO:0006012	galactose metabolic process	biological_process	1	441	8	3857	0.230368	0.286404	1.09325	TRINITY_DN29453_c0_g2_i7:TRINITY_DN29453_c0_g2_i7
GO:0010119	regulation of stomatal movement	biological_process	1	441	8	3857	0.230368	0.286404	1.09325	TRINITY_DN30222_c0_g1_i3:TRINITY_DN30222_c0_g1_i3
GO:0043067	regulation of programmed cell death	biological_process	1	441	8	3857	0.230368	0.286404	1.09325	TRINITY_DN31005_c0_g4_i2:TRINITY_DN31005_c0_g4_i2
GO:0004097	catechol oxidase activity	molecular_function	1	441	8	3857	0.230368	0.286404	1.09325	TRINITY_DN32111_c1_g3_i1:TRINITY_DN32111_c1_g3_i1
GO:0004712	protein serine/threonine/tyrosine kinase activity	molecular_function	1	441	8	3857	0.230368	0.286404	1.09325	TRINITY_DN34549_c0_g1_i7:TRINITY_DN34549_c0_g1_i7
GO:0003700	DNA-binding transcription factor activity	molecular_function	3	441	22	3857	0.238529	0.296149	1.19264	TRINITY_DN23419_c0_g1_i2:TRINITY_DN23419_c0_g1_i2; TRINITY_DN30454_c0_g1_i3:TRINITY_DN30454_c0_g1_i3; TRINITY_DN35961_c0_g1_i7:TRINITY_DN35961_c0_g1_i7
GO:0009860	pollen tube growth	biological_process	2	441	15	3857	0.241439	0.299358	1.16614	TRINITY_DN25693_c0_g1_i10:TRINITY_DN25693_c0_g1_i10; TRINITY_DN27078_c0_g1_i3:TRINITY_DN27078_c0_g1_i3
GO:0009579	thylakoid	cellular_component	11	441	84	3857	0.247776	0.306802	1.14531	TRINITY_DN21115_c0_g1_i2:TRINITY_DN21115_c0_g1_i2; TRINITY_DN23118_c0_g1_i3:TRINITY_DN23118_c0_g1_i3; TRINITY_DN23256_c0_g1_i4:TRINITY_DN23256_c0_g1_i4; TRINITY_DN28316_c2_g1_i3:TRINITY_DN28316_c2_g1_i3; TRINITY_DN29449_c0_g1_i1:TRINITY_DN29449_c0_g1_i1; TRINITY_DN29715_c0_g1_i1:TRINITY_DN29715_c0_g1_i1; TRINITY_DN29715_c0_g2_i1:TRINITY_DN29715_c0_g2_i1; TRINITY_DN30044_c0_g2_i4:TRINITY_DN30044_c…
GO:0009738	abscisic acid-activated signaling pathway	biological_process	4	441	30	3857	0.253985	0.314068	1.16614	TRINITY_DN31150_c0_g1_i6:TRINITY_DN31150_c0_g1_i6; TRINITY_DN32588_c0_g1_i4:TRINITY_DN32588_c0_g1_i4; TRINITY_DN34361_c0_g1_i6:TRINITY_DN34361_c0_g1_i6; TRINITY_DN34652_c0_g1_i3:TRINITY_DN34652_c0_g1_i3
GO:0004222	metalloendopeptidase activity	molecular_function	3	441	23	3857	0.264784	0.326543	1.14079	TRINITY_DN15297_c0_g1_i1:TRINITY_DN15297_c0_g1_i1; TRINITY_DN30136_c0_g1_i1:TRINITY_DN30136_c0_g1_i1; TRINITY_DN32506_c0_g1_i7:TRINITY_DN32506_c0_g1_i7
GO:0050662	coenzyme binding	molecular_function	3	441	23	3857	0.264784	0.326543	1.14079	TRINITY_DN26975_c2_g1_i5:TRINITY_DN26975_c2_g1_i5; TRINITY_DN31830_c0_g2_i2:TRINITY_DN31830_c0_g2_i2; TRINITY_DN32705_c0_g1_i1:TRINITY_DN32705_c0_g1_i1
GO:0030154	cell differentiation	biological_process	1	441	9	3857	0.275113	0.332594	0.971781	TRINITY_DN21899_c0_g1_i2:TRINITY_DN21899_c0_g1_i2
GO:0019288	isopentenyl diphosphate biosynthetic process, methylerythritol 4-phosphate pathway	biological_process	1	441	9	3857	0.275113	0.332594	0.971781	TRINITY_DN24034_c0_g1_i5:TRINITY_DN24034_c0_g1_i5
GO:0051607	defense response to virus	biological_process	1	441	9	3857	0.275113	0.332594	0.971781	TRINITY_DN24186_c0_g1_i2:TRINITY_DN24186_c0_g1_i2
GO:0009751	response to salicylic acid	biological_process	1	441	9	3857	0.275113	0.332594	0.971781	TRINITY_DN27878_c0_g1_i3:TRINITY_DN27878_c0_g1_i3
GO:0004427	inorganic diphosphatase activity	molecular_function	1	441	9	3857	0.275113	0.332594	0.971781	TRINITY_DN29157_c0_g1_i2:TRINITY_DN29157_c0_g1_i2
GO:0009504	cell plate	cellular_component	1	441	9	3857	0.275113	0.332594	0.971781	TRINITY_DN30222_c0_g1_i3:TRINITY_DN30222_c0_g1_i3
GO:0010224	response to UV-B	biological_process	1	441	9	3857	0.275113	0.332594	0.971781	TRINITY_DN30447_c0_g1_i2:TRINITY_DN30447_c0_g1_i2
GO:0010598	NAD(P)H dehydrogenase complex (plastoquinone)	cellular_component	1	441	9	3857	0.275113	0.332594	0.971781	TRINITY_DN30730_c0_g9_i1:TRINITY_DN30730_c0_g9_i1
GO:0006097	glyoxylate cycle	biological_process	1	441	9	3857	0.275113	0.332594	0.971781	TRINITY_DN30768_c0_g2_i3:TRINITY_DN30768_c0_g2_i3
GO:0009514	glyoxysome	cellular_component	1	441	9	3857	0.275113	0.332594	0.971781	TRINITY_DN30768_c0_g2_i3:TRINITY_DN30768_c0_g2_i3
GO:0005085	guanyl-nucleotide exchange factor activity	molecular_function	1	441	9	3857	0.275113	0.332594	0.971781	TRINITY_DN30997_c0_g1_i1:TRINITY_DN30997_c0_g1_i1
GO:0016853	isomerase activity	molecular_function	1	441	9	3857	0.275113	0.332594	0.971781	TRINITY_DN31181_c0_g2_i1:TRINITY_DN31181_c0_g2_i1
GO:0006782	protoporphyrinogen IX biosynthetic process	biological_process	1	441	9	3857	0.275113	0.332594	0.971781	TRINITY_DN32656_c0_g1_i6:TRINITY_DN32656_c0_g1_i6
GO:0006487	protein N-linked glycosylation	biological_process	1	441	9	3857	0.275113	0.332594	0.971781	TRINITY_DN33258_c0_g2_i12:TRINITY_DN33258_c0_g2_i12
GO:0016722	oxidoreductase activity, oxidizing metal ions	molecular_function	1	441	9	3857	0.275113	0.332594	0.971781	TRINITY_DN34558_c0_g2_i3:TRINITY_DN34558_c0_g2_i3
GO:0004601	peroxidase activity	molecular_function	4	441	31	3857	0.276838	0.33424	1.12852	TRINITY_DN21809_c0_g1_i3:TRINITY_DN21809_c0_g1_i3; TRINITY_DN25389_c0_g1_i2:TRINITY_DN25389_c0_g1_i2; TRINITY_DN31802_c0_g1_i8:TRINITY_DN31802_c0_g1_i8; TRINITY_DN34925_c2_g2_i13:TRINITY_DN34925_c2_g2_i13
GO:0042802	identical protein binding	molecular_function	7	441	55	3857	0.289145	0.348641	1.11313	TRINITY_DN21452_c0_g1_i5:TRINITY_DN21452_c0_g1_i5; TRINITY_DN22164_c0_g1_i1:TRINITY_DN22164_c0_g1_i1; TRINITY_DN22219_c0_g1_i2:TRINITY_DN22219_c0_g1_i2; TRINITY_DN22474_c0_g1_i1:TRINITY_DN22474_c0_g1_i1; TRINITY_DN22474_c0_g2_i1:TRINITY_DN22474_c0_g2_i1; TRINITY_DN25338_c0_g2_i4:TRINITY_DN25338_c0_g2_i4; TRINITY_DN33285_c0_g1_i10:TRINITY_DN33285_c0_g1_i10
GO:0007275	multicellular organism development	biological_process	3	441	24	3857	0.291536	0.350605	1.09325	TRINITY_DN15297_c0_g1_i1:TRINITY_DN15297_c0_g1_i1; TRINITY_DN26861_c0_g1_i6:TRINITY_DN26861_c0_g1_i6; TRINITY_DN27355_c0_g1_i2:TRINITY_DN27355_c0_g1_i2
GO:0019253	reductive pentose-phosphate cycle	biological_process	3	441	24	3857	0.291536	0.350605	1.09325	TRINITY_DN23118_c0_g1_i3:TRINITY_DN23118_c0_g1_i3; TRINITY_DN27643_c0_g1_i1:TRINITY_DN27643_c0_g1_i1; TRINITY_DN30014_c0_g1_i3:TRINITY_DN30014_c0_g1_i3
GO:0005886	plasma membrane	cellular_component	57	441	473	3857	0.295283	0.354648	1.05396	TRINITY_DN15297_c0_g1_i1:TRINITY_DN15297_c0_g1_i1; TRINITY_DN16983_c0_g1_i1:TRINITY_DN16983_c0_g1_i1; TRINITY_DN17882_c0_g1_i1:TRINITY_DN17882_c0_g1_i1; TRINITY_DN1814_c0_g1_i1:TRINITY_DN1814_c0_g1_i1; TRINITY_DN18525_c0_g1_i1:TRINITY_DN18525_c0_g1_i1; TRINITY_DN20130_c0_g1_i1:TRINITY_DN20130_c0_g1_i1; TRINITY_DN21044_c0_g1_i2:TRINITY_DN21044_c0_g1_i2; TRINITY_DN21117_c0_g1_i1:TRINITY_DN21117_c0_…
GO:0050661	NADP binding	molecular_function	4	441	32	3857	0.300086	0.359479	1.09325	TRINITY_DN21628_c0_g1_i1:TRINITY_DN21628_c0_g1_i1; TRINITY_DN29418_c0_g1_i1:TRINITY_DN29418_c0_g1_i1; TRINITY_DN30014_c0_g1_i3:TRINITY_DN30014_c0_g1_i3; TRINITY_DN32656_c0_g1_i6:TRINITY_DN32656_c0_g1_i6
GO:0006633	fatty acid biosynthetic process	biological_process	4	441	32	3857	0.300086	0.359479	1.09325	TRINITY_DN27504_c1_g2_i3:TRINITY_DN27504_c1_g2_i3; TRINITY_DN29440_c0_g1_i4:TRINITY_DN29440_c0_g1_i4; TRINITY_DN31326_c0_g1_i3:TRINITY_DN31326_c0_g1_i3; TRINITY_DN31471_c0_g2_i1:TRINITY_DN31471_c0_g2_i1
GO:0010150	leaf senescence	biological_process	2	441	17	3857	0.306696	0.366918	1.02894	TRINITY_DN34916_c1_g1_i4:TRINITY_DN34916_c1_g1_i4; TRINITY_DN36284_c0_g1_i1:TRINITY_DN36284_c0_g1_i1
GO:0004364	glutathione transferase activity	molecular_function	3	441	25	3857	0.318624	0.375168	1.04952	TRINITY_DN25631_c0_g1_i4:TRINITY_DN25631_c0_g1_i4; TRINITY_DN28327_c1_g2_i5:TRINITY_DN28327_c1_g2_i5; TRINITY_DN29012_c0_g3_i1:TRINITY_DN29012_c0_g3_i1
GO:0000162	tryptophan biosynthetic process	biological_process	1	441	10	3857	0.319709	0.375168	0.874603	TRINITY_DN22098_c0_g1_i1:TRINITY_DN22098_c0_g1_i1
GO:0004386	helicase activity	molecular_function	1	441	10	3857	0.319709	0.375168	0.874603	TRINITY_DN22757_c0_g1_i1:TRINITY_DN22757_c0_g1_i1
GO:0009585	red, far-red light phototransduction	biological_process	1	441	10	3857	0.319709	0.375168	0.874603	TRINITY_DN23419_c0_g1_i2:TRINITY_DN23419_c0_g1_i2
GO:0004867	serine-type endopeptidase inhibitor activity	molecular_function	1	441	10	3857	0.319709	0.375168	0.874603	TRINITY_DN24488_c1_g1_i2:TRINITY_DN24488_c1_g1_i2
GO:0006207	'de novo' pyrimidine nucleobase biosynthetic process	biological_process	1	441	10	3857	0.319709	0.375168	0.874603	TRINITY_DN25839_c0_g1_i1:TRINITY_DN25839_c0_g1_i1
GO:0051015	actin filament binding	molecular_function	1	441	10	3857	0.319709	0.375168	0.874603	TRINITY_DN27078_c0_g1_i3:TRINITY_DN27078_c0_g1_i3
GO:0009845	seed germination	biological_process	1	441	10	3857	0.319709	0.375168	0.874603	TRINITY_DN28135_c0_g1_i10:TRINITY_DN28135_c0_g1_i10
GO:0009854	oxidative photosynthetic carbon pathway	biological_process	1	441	10	3857	0.319709	0.375168	0.874603	TRINITY_DN28546_c1_g3_i1:TRINITY_DN28546_c1_g3_i1
GO:0048278	vesicle docking	biological_process	1	441	10	3857	0.319709	0.375168	0.874603	TRINITY_DN30222_c0_g1_i3:TRINITY_DN30222_c0_g1_i3
GO:0016117	carotenoid biosynthetic process	biological_process	1	441	10	3857	0.319709	0.375168	0.874603	TRINITY_DN31181_c0_g2_i1:TRINITY_DN31181_c0_g2_i1
GO:0061630	ubiquitin protein ligase activity	molecular_function	1	441	10	3857	0.319709	0.375168	0.874603	TRINITY_DN31650_c1_g1_i5:TRINITY_DN31650_c1_g1_i5
GO:0016757	transferase activity, transferring glycosyl groups	molecular_function	1	441	10	3857	0.319709	0.375168	0.874603	TRINITY_DN34028_c0_g2_i2:TRINITY_DN34028_c0_g2_i2
GO:0005905	clathrin-coated pit	cellular_component	1	441	10	3857	0.319709	0.375168	0.874603	TRINITY_DN35333_c0_g1_i12:TRINITY_DN35333_c0_g1_i12
GO:0042651	thylakoid membrane	cellular_component	1	441	10	3857	0.319709	0.375168	0.874603	TRINITY_DN36011_c0_g1_i5:TRINITY_DN36011_c0_g1_i5
GO:0052689	carboxylic ester hydrolase activity	molecular_function	2	441	18	3857	0.339661	0.397567	0.971781	TRINITY_DN23761_c1_g1_i1:TRINITY_DN23761_c1_g1_i1; TRINITY_DN27772_c0_g1_i2:TRINITY_DN27772_c0_g1_i2
GO:0009626	plant-type hypersensitive response	biological_process	2	441	18	3857	0.339661	0.397567	0.971781	TRINITY_DN33923_c0_g2_i2:TRINITY_DN33923_c0_g2_i2; TRINITY_DN35617_c0_g1_i6:TRINITY_DN35617_c0_g1_i6
GO:0006417	regulation of translation	biological_process	3	441	26	3857	0.345895	0.40435	1.00916	TRINITY_DN24113_c0_g1_i1:TRINITY_DN24113_c0_g1_i1; TRINITY_DN26268_c0_g1_i1:TRINITY_DN26268_c0_g1_i1; TRINITY_DN28749_c0_g1_i2:TRINITY_DN28749_c0_g1_i2
GO:0009607	response to biotic stimulus	biological_process	1	441	11	3857	0.363605	0.421305	0.795094	TRINITY_DN18202_c0_g1_i1:TRINITY_DN18202_c0_g1_i1
GO:0045893	positive regulation of transcription, DNA-templated	biological_process	1	441	11	3857	0.363605	0.421305	0.795094	TRINITY_DN23993_c0_g1_i10:TRINITY_DN23993_c0_g1_i10
GO:0030127	COPII vesicle coat	cellular_component	1	441	11	3857	0.363605	0.421305	0.795094	TRINITY_DN26602_c0_g1_i2:TRINITY_DN26602_c0_g1_i2
GO:0016758	transferase activity, transferring hexosyl groups	molecular_function	1	441	11	3857	0.363605	0.421305	0.795094	TRINITY_DN28716_c2_g4_i3:TRINITY_DN28716_c2_g4_i3
GO:0004029	aldehyde dehydrogenase (NAD) activity	molecular_function	1	441	11	3857	0.363605	0.421305	0.795094	TRINITY_DN30933_c1_g1_i10:TRINITY_DN30933_c1_g1_i10
GO:0043878	glyceraldehyde-3-phosphate dehydrogenase (NAD+) (non-phosphorylating) activity	molecular_function	1	441	11	3857	0.363605	0.421305	0.795094	TRINITY_DN30933_c1_g1_i10:TRINITY_DN30933_c1_g1_i10
GO:0000266	mitochondrial fission	biological_process	1	441	11	3857	0.363605	0.421305	0.795094	TRINITY_DN35188_c0_g3_i6:TRINITY_DN35188_c0_g3_i6
GO:0000325	plant-type vacuole	cellular_component	2	441	20	3857	0.405045	0.463282	0.874603	TRINITY_DN28843_c0_g1_i5:TRINITY_DN28843_c0_g1_i5; TRINITY_DN33222_c0_g1_i15:TRINITY_DN33222_c0_g1_i15
GO:0006970	response to osmotic stress	biological_process	2	441	20	3857	0.405045	0.463282	0.874603	TRINITY_DN34549_c0_g1_i7:TRINITY_DN34549_c0_g1_i7; TRINITY_DN34652_c0_g1_i3:TRINITY_DN34652_c0_g1_i3
GO:0005764	lysosome	cellular_component	1	441	12	3857	0.406379	0.463282	0.728836	TRINITY_DN21359_c0_g1_i1:TRINITY_DN21359_c0_g1_i1
GO:0005778	peroxisomal membrane	cellular_component	1	441	12	3857	0.406379	0.463282	0.728836	TRINITY_DN22219_c0_g1_i2:TRINITY_DN22219_c0_g1_i2
GO:0006749	glutathione metabolic process	biological_process	1	441	12	3857	0.406379	0.463282	0.728836	TRINITY_DN25631_c0_g1_i4:TRINITY_DN25631_c0_g1_i4
GO:0016597	amino acid binding	molecular_function	1	441	12	3857	0.406379	0.463282	0.728836	TRINITY_DN25839_c0_g1_i1:TRINITY_DN25839_c0_g1_i1
GO:0009723	response to ethylene	biological_process	1	441	12	3857	0.406379	0.463282	0.728836	TRINITY_DN27878_c0_g1_i3:TRINITY_DN27878_c0_g1_i3
GO:0030060	L-malate dehydrogenase activity	molecular_function	1	441	12	3857	0.406379	0.463282	0.728836	TRINITY_DN30768_c0_g2_i3:TRINITY_DN30768_c0_g2_i3
GO:0009631	cold acclimation	biological_process	1	441	12	3857	0.406379	0.463282	0.728836	TRINITY_DN30787_c0_g2_i7:TRINITY_DN30787_c0_g2_i7
GO:0009826	unidimensional cell growth	biological_process	1	441	12	3857	0.406379	0.463282	0.728836	TRINITY_DN31471_c0_g2_i1:TRINITY_DN31471_c0_g2_i1
GO:0009532	plastid stroma	cellular_component	1	441	12	3857	0.406379	0.463282	0.728836	TRINITY_DN33632_c0_g2_i2:TRINITY_DN33632_c0_g2_i2
GO:0045087	innate immune response	biological_process	1	441	12	3857	0.406379	0.463282	0.728836	TRINITY_DN34549_c0_g1_i7:TRINITY_DN34549_c0_g1_i7
GO:0008360	regulation of cell shape	biological_process	1	441	12	3857	0.406379	0.463282	0.728836	TRINITY_DN36284_c0_g1_i1:TRINITY_DN36284_c0_g1_i1
GO:0042742	defense response to bacterium	biological_process	8	441	71	3857	0.424777	0.483657	0.985468	TRINITY_DN22098_c0_g1_i1:TRINITY_DN22098_c0_g1_i1; TRINITY_DN23118_c0_g1_i3:TRINITY_DN23118_c0_g1_i3; TRINITY_DN23256_c0_g1_i4:TRINITY_DN23256_c0_g1_i4; TRINITY_DN23262_c0_g1_i2:TRINITY_DN23262_c0_g1_i2; TRINITY_DN25047_c0_g5_i5:TRINITY_DN25047_c0_g5_i5; TRINITY_DN32160_c0_g1_i2:TRINITY_DN32160_c0_g1_i2; TRINITY_DN33222_c0_g1_i15:TRINITY_DN33222_c0_g1_i15; TRINITY_DN36284_c0_g1_i1:TRINITY_DN36284…
GO:0051537	2 iron, 2 sulfur cluster binding	molecular_function	2	441	21	3857	0.437063	0.496417	0.832955	TRINITY_DN22732_c0_g1_i2:TRINITY_DN22732_c0_g1_i2; TRINITY_DN30958_c0_g1_i1:TRINITY_DN30958_c0_g1_i1
GO:0048364	root development	biological_process	2	441	21	3857	0.437063	0.496417	0.832955	TRINITY_DN30860_c0_g1_i3:TRINITY_DN30860_c0_g1_i3; TRINITY_DN31650_c1_g1_i5:TRINITY_DN31650_c1_g1_i5
GO:0005096	GTPase activator activity	molecular_function	1	441	13	3857	0.447713	0.504775	0.672772	TRINITY_DN16972_c0_g1_i1:TRINITY_DN16972_c0_g1_i1
GO:0004866	endopeptidase inhibitor activity	molecular_function	1	441	13	3857	0.447713	0.504775	0.672772	TRINITY_DN21106_c0_g2_i1:TRINITY_DN21106_c0_g2_i1
GO:0030145	manganese ion binding	molecular_function	1	441	13	3857	0.447713	0.504775	0.672772	TRINITY_DN23525_c0_g1_i1:TRINITY_DN23525_c0_g1_i1
GO:0004177	aminopeptidase activity	molecular_function	1	441	13	3857	0.447713	0.504775	0.672772	TRINITY_DN27829_c0_g1_i2:TRINITY_DN27829_c0_g1_i2
GO:0048038	quinone binding	molecular_function	1	441	13	3857	0.447713	0.504775	0.672772	TRINITY_DN30730_c0_g9_i1:TRINITY_DN30730_c0_g9_i1
GO:0008236	serine-type peptidase activity	molecular_function	1	441	13	3857	0.447713	0.504775	0.672772	TRINITY_DN34631_c0_g1_i1:TRINITY_DN34631_c0_g1_i1
GO:0009570	chloroplast stroma	cellular_component	35	441	307	3857	0.46232	0.520606	0.997105	TRINITY_DN14141_c0_g1_i1:TRINITY_DN14141_c0_g1_i1; TRINITY_DN18416_c0_g1_i1:TRINITY_DN18416_c0_g1_i1; TRINITY_DN21179_c0_g1_i2:TRINITY_DN21179_c0_g1_i2; TRINITY_DN22276_c0_g1_i6:TRINITY_DN22276_c0_g1_i6; TRINITY_DN22425_c0_g2_i8:TRINITY_DN22425_c0_g2_i8; TRINITY_DN23118_c0_g1_i3:TRINITY_DN23118_c0_g1_i3; TRINITY_DN23256_c0_g1_i4:TRINITY_DN23256_c0_g1_i4; TRINITY_DN24034_c0_g1_i5:TRINITY_DN24034_c…
GO:0051287	NAD binding	molecular_function	5	441	48	3857	0.474526	0.533697	0.911045	TRINITY_DN21628_c0_g1_i1:TRINITY_DN21628_c0_g1_i1; TRINITY_DN28546_c1_g3_i1:TRINITY_DN28546_c1_g3_i1; TRINITY_DN28569_c0_g1_i6:TRINITY_DN28569_c0_g1_i6; TRINITY_DN29956_c0_g1_i2:TRINITY_DN29956_c0_g1_i2; TRINITY_DN30014_c0_g1_i3:TRINITY_DN30014_c0_g1_i3
GO:0003993	acid phosphatase activity	molecular_function	1	441	14	3857	0.487379	0.545485	0.624717	TRINITY_DN19653_c0_g1_i3:TRINITY_DN19653_c0_g1_i3
GO:0000786	nucleosome	cellular_component	1	441	14	3857	0.487379	0.545485	0.624717	TRINITY_DN22301_c0_g1_i1:TRINITY_DN22301_c0_g1_i1
GO:0009058	biosynthetic process	biological_process	1	441	14	3857	0.487379	0.545485	0.624717	TRINITY_DN27878_c0_g1_i3:TRINITY_DN27878_c0_g1_i3
GO:0000049	tRNA binding	molecular_function	1	441	14	3857	0.487379	0.545485	0.624717	TRINITY_DN33081_c0_g1_i12:TRINITY_DN33081_c0_g1_i12
GO:0005794	Golgi apparatus	cellular_component	23	441	208	3857	0.514921	0.57561	0.967109	TRINITY_DN16839_c0_g1_i1:TRINITY_DN16839_c0_g1_i1; TRINITY_DN21354_c0_g1_i2:TRINITY_DN21354_c0_g1_i2; TRINITY_DN22597_c0_g1_i3:TRINITY_DN22597_c0_g1_i3; TRINITY_DN24415_c0_g1_i4:TRINITY_DN24415_c0_g1_i4; TRINITY_DN24564_c0_g1_i5:TRINITY_DN24564_c0_g1_i5; TRINITY_DN25338_c0_g2_i4:TRINITY_DN25338_c0_g2_i4; TRINITY_DN25371_c2_g2_i3:TRINITY_DN25371_c2_g2_i3; TRINITY_DN25376_c0_g1_i2:TRINITY_DN25376_c…
GO:0016032	viral process	biological_process	1	441	15	3857	0.525216	0.583573	0.583069	TRINITY_DN26268_c0_g1_i1:TRINITY_DN26268_c0_g1_i1
GO:0012505	endomembrane system	cellular_component	1	441	15	3857	0.525216	0.583573	0.583069	TRINITY_DN30222_c0_g1_i3:TRINITY_DN30222_c0_g1_i3
GO:0006541	glutamine metabolic process	biological_process	1	441	15	3857	0.525216	0.583573	0.583069	TRINITY_DN33258_c0_g2_i12:TRINITY_DN33258_c0_g2_i12
GO:0008017	microtubule binding	molecular_function	1	441	15	3857	0.525216	0.583573	0.583069	TRINITY_DN35188_c0_g3_i6:TRINITY_DN35188_c0_g3_i6
GO:0000028	ribosomal small subunit assembly	biological_process	1	441	15	3857	0.525216	0.583573	0.583069	TRINITY_DN9448_c0_g1_i1:TRINITY_DN9448_c0_g1_i1
GO:0005622	intracellular	cellular_component	2	441	24	3857	0.528585	0.586608	0.728836	TRINITY_DN21117_c0_g1_i1:TRINITY_DN21117_c0_g1_i1; TRINITY_DN29673_c0_g1_i2:TRINITY_DN29673_c0_g1_i2
GO:0006413	translational initiation	biological_process	1	441	16	3857	0.561123	0.619728	0.546627	TRINITY_DN26953_c0_g1_i2:TRINITY_DN26953_c0_g1_i2
GO:0019898	extrinsic component of membrane	cellular_component	1	441	16	3857	0.561123	0.619728	0.546627	TRINITY_DN30044_c0_g2_i4:TRINITY_DN30044_c0_g2_i4
GO:0006887	exocytosis	biological_process	1	441	16	3857	0.561123	0.619728	0.546627	TRINITY_DN30222_c0_g1_i3:TRINITY_DN30222_c0_g1_i3
GO:0006108	malate metabolic process	biological_process	1	441	16	3857	0.561123	0.619728	0.546627	TRINITY_DN30768_c0_g2_i3:TRINITY_DN30768_c0_g2_i3
GO:0016567	protein ubiquitination	biological_process	2	441	26	3857	0.58478	0.645081	0.672772	TRINITY_DN25371_c2_g2_i3:TRINITY_DN25371_c2_g2_i3; TRINITY_DN31650_c1_g1_i5:TRINITY_DN31650_c1_g1_i5
GO:0006606	protein import into nucleus	biological_process	1	441	17	3857	0.595047	0.653273	0.514472	TRINITY_DN22957_c0_g1_i7:TRINITY_DN22957_c0_g1_i7
GO:0006006	glucose metabolic process	biological_process	1	441	17	3857	0.595047	0.653273	0.514472	TRINITY_DN30014_c0_g1_i3:TRINITY_DN30014_c0_g1_i3
GO:0009654	photosystem II oxygen evolving complex	cellular_component	1	441	17	3857	0.595047	0.653273	0.514472	TRINITY_DN30044_c0_g2_i4:TRINITY_DN30044_c0_g2_i4
GO:0016607	nuclear speck	cellular_component	1	441	17	3857	0.595047	0.653273	0.514472	TRINITY_DN30931_c0_g1_i4:TRINITY_DN30931_c0_g1_i4
GO:0006869	lipid transport	biological_process	1	441	18	3857	0.62697	0.685865	0.485891	TRINITY_DN21549_c0_g1_i2:TRINITY_DN21549_c0_g1_i2
GO:0009908	flower development	biological_process	1	441	18	3857	0.62697	0.685865	0.485891	TRINITY_DN21899_c0_g1_i2:TRINITY_DN21899_c0_g1_i2
GO:0006897	endocytosis	biological_process	1	441	18	3857	0.62697	0.685865	0.485891	TRINITY_DN35333_c0_g1_i12:TRINITY_DN35333_c0_g1_i12
GO:0007049	cell cycle	biological_process	2	441	28	3857	0.636522	0.695488	0.624717	TRINITY_DN34582_c0_g1_i2:TRINITY_DN34582_c0_g1_i2; TRINITY_DN35188_c0_g3_i6:TRINITY_DN35188_c0_g3_i6
GO:0015035	protein disulfide oxidoreductase activity	molecular_function	1	441	19	3857	0.656906	0.715211	0.460317	TRINITY_DN22823_c0_g1_i2:TRINITY_DN22823_c0_g1_i2
GO:0006635	fatty acid beta-oxidation	biological_process	1	441	19	3857	0.656906	0.715211	0.460317	TRINITY_DN25693_c0_g1_i10:TRINITY_DN25693_c0_g1_i10
GO:0006906	vesicle fusion	biological_process	1	441	19	3857	0.656906	0.715211	0.460317	TRINITY_DN30222_c0_g1_i3:TRINITY_DN30222_c0_g1_i3
GO:0051539	4 iron, 4 sulfur cluster binding	molecular_function	2	441	29	3857	0.660648	0.717587	0.603175	TRINITY_DN21044_c0_g1_i2:TRINITY_DN21044_c0_g1_i2; TRINITY_DN30890_c0_g1_i12:TRINITY_DN30890_c0_g1_i12
GO:0051301	cell division	biological_process	2	441	29	3857	0.660648	0.717587	0.603175	TRINITY_DN34582_c0_g1_i2:TRINITY_DN34582_c0_g1_i2; TRINITY_DN35188_c0_g3_i6:TRINITY_DN35188_c0_g3_i6
GO:0005774	vacuolar membrane	cellular_component	19	441	187	3857	0.662983	0.718991	0.888634	TRINITY_DN20355_c0_g1_i1:TRINITY_DN20355_c0_g1_i1; TRINITY_DN21354_c0_g1_i2:TRINITY_DN21354_c0_g1_i2; TRINITY_DN22853_c0_g1_i1:TRINITY_DN22853_c0_g1_i1; TRINITY_DN24415_c0_g1_i4:TRINITY_DN24415_c0_g1_i4; TRINITY_DN25338_c0_g2_i4:TRINITY_DN25338_c0_g2_i4; TRINITY_DN25371_c2_g2_i3:TRINITY_DN25371_c2_g2_i3; TRINITY_DN26001_c0_g1_i8:TRINITY_DN26001_c0_g1_i8; TRINITY_DN28843_c0_g1_i5:TRINITY_DN28843_c…
GO:0009534	chloroplast thylakoid	cellular_component	8	441	86	3857	0.663504	0.718991	0.813584	TRINITY_DN21115_c0_g1_i2:TRINITY_DN21115_c0_g1_i2; TRINITY_DN23341_c0_g1_i6:TRINITY_DN23341_c0_g1_i6; TRINITY_DN27396_c0_g1_i8:TRINITY_DN27396_c0_g1_i8; TRINITY_DN30233_c0_g1_i31:TRINITY_DN30233_c0_g1_i31; TRINITY_DN30730_c0_g9_i1:TRINITY_DN30730_c0_g9_i1; TRINITY_DN31758_c0_g2_i1:TRINITY_DN31758_c0_g2_i1; TRINITY_DN32275_c0_g1_i2:TRINITY_DN32275_c0_g1_i2; TRINITY_DN34347_c0_g3_i1:TRINITY_DN34347…
GO:0005507	copper ion binding	molecular_function	7	441	77	3857	0.668327	0.723366	0.795094	TRINITY_DN23256_c0_g1_i4:TRINITY_DN23256_c0_g1_i4; TRINITY_DN26662_c1_g3_i6:TRINITY_DN26662_c1_g3_i6; TRINITY_DN28336_c0_g1_i2:TRINITY_DN28336_c0_g1_i2; TRINITY_DN28701_c0_g1_i3:TRINITY_DN28701_c0_g1_i3; TRINITY_DN29715_c0_g1_i1:TRINITY_DN29715_c0_g1_i1; TRINITY_DN29715_c0_g2_i1:TRINITY_DN29715_c0_g2_i1; TRINITY_DN34558_c0_g2_i3:TRINITY_DN34558_c0_g2_i3
GO:0005759	mitochondrial matrix	cellular_component	4	441	49	3857	0.674546	0.729238	0.713962	TRINITY_DN20799_c0_g1_i2:TRINITY_DN20799_c0_g1_i2; TRINITY_DN26662_c1_g3_i6:TRINITY_DN26662_c1_g3_i6; TRINITY_DN29715_c0_g1_i1:TRINITY_DN29715_c0_g1_i1; TRINITY_DN29715_c0_g2_i1:TRINITY_DN29715_c0_g2_i1
GO:0009734	auxin-activated signaling pathway	biological_process	2	441	30	3857	0.683596	0.738155	0.583069	TRINITY_DN28327_c1_g2_i5:TRINITY_DN28327_c1_g2_i5; TRINITY_DN29012_c0_g3_i1:TRINITY_DN29012_c0_g3_i1
GO:0046982	protein heterodimerization activity	molecular_function	1	441	20	3857	0.68489	0.738686	0.437302	TRINITY_DN26714_c0_g1_i2:TRINITY_DN26714_c0_g1_i2
GO:0009543	chloroplast thylakoid lumen	cellular_component	3	441	40	3857	0.687015	0.74011	0.655952	TRINITY_DN21115_c0_g1_i2:TRINITY_DN21115_c0_g1_i2; TRINITY_DN30044_c0_g2_i4:TRINITY_DN30044_c0_g2_i4; TRINITY_DN32111_c1_g3_i1:TRINITY_DN32111_c1_g3_i1
GO:0009735	response to cytokinin	biological_process	6	441	69	3857	0.689506	0.741924	0.760524	TRINITY_DN21354_c0_g1_i2:TRINITY_DN21354_c0_g1_i2; TRINITY_DN23966_c0_g1_i2:TRINITY_DN23966_c0_g1_i2; TRINITY_DN24415_c0_g1_i4:TRINITY_DN24415_c0_g1_i4; TRINITY_DN29449_c0_g1_i1:TRINITY_DN29449_c0_g1_i1; TRINITY_DN33071_c0_g1_i4:TRINITY_DN33071_c0_g1_i4; TRINITY_DN33071_c0_g2_i2:TRINITY_DN33071_c0_g2_i2
GO:0009555	pollen development	biological_process	3	441	41	3857	0.705991	0.75789	0.639954	TRINITY_DN23966_c0_g1_i2:TRINITY_DN23966_c0_g1_i2; TRINITY_DN27078_c0_g1_i3:TRINITY_DN27078_c0_g1_i3; TRINITY_DN36284_c0_g1_i1:TRINITY_DN36284_c0_g1_i1
GO:0009706	chloroplast inner membrane	cellular_component	3	441	41	3857	0.705991	0.75789	0.639954	TRINITY_DN26861_c0_g1_i6:TRINITY_DN26861_c0_g1_i6; TRINITY_DN28362_c0_g1_i18:TRINITY_DN28362_c0_g1_i18; TRINITY_DN36005_c0_g1_i2:TRINITY_DN36005_c0_g1_i2
GO:0000149	SNARE binding	molecular_function	1	441	21	3857	0.710978	0.762354	0.416478	TRINITY_DN30222_c0_g1_i3:TRINITY_DN30222_c0_g1_i3
GO:0008289	lipid binding	molecular_function	2	441	32	3857	0.725979	0.776628	0.546627	TRINITY_DN21549_c0_g1_i2:TRINITY_DN21549_c0_g1_i2; TRINITY_DN34582_c0_g1_i2:TRINITY_DN34582_c0_g1_i2
GO:0019904	protein domain specific binding	molecular_function	2	441	32	3857	0.725979	0.776628	0.546627	TRINITY_DN24136_c0_g1_i2:TRINITY_DN24136_c0_g1_i2; TRINITY_DN24516_c0_g2_i1:TRINITY_DN24516_c0_g2_i1
GO:1990904	ribonucleoprotein complex	cellular_component	2	441	33	3857	0.745445	0.796527	0.530063	TRINITY_DN26268_c0_g1_i1:TRINITY_DN26268_c0_g1_i1; TRINITY_DN30587_c0_g1_i10:TRINITY_DN30587_c0_g1_i10
GO:0005773	vacuole	cellular_component	20	441	207	3857	0.757513	0.80685	0.845027	TRINITY_DN1814_c0_g1_i1:TRINITY_DN1814_c0_g1_i1; TRINITY_DN20130_c0_g1_i1:TRINITY_DN20130_c0_g1_i1; TRINITY_DN21354_c0_g1_i2:TRINITY_DN21354_c0_g1_i2; TRINITY_DN21359_c0_g1_i1:TRINITY_DN21359_c0_g1_i1; TRINITY_DN22446_c0_g1_i1:TRINITY_DN22446_c0_g1_i1; TRINITY_DN24415_c0_g1_i4:TRINITY_DN24415_c0_g1_i4; TRINITY_DN25043_c0_g2_i3:TRINITY_DN25043_c0_g2_i3; TRINITY_DN25338_c0_g2_i4:TRINITY_DN25338_c0_…
GO:0005484	SNAP receptor activity	molecular_function	1	441	23	3857	0.757737	0.80685	0.380262	TRINITY_DN30222_c0_g1_i3:TRINITY_DN30222_c0_g1_i3
GO:0031966	mitochondrial membrane	cellular_component	1	441	23	3857	0.757737	0.80685	0.380262	TRINITY_DN32911_c0_g1_i4:TRINITY_DN32911_c0_g1_i4
GO:0005783	endoplasmic reticulum	cellular_component	19	441	198	3857	0.760138	0.80847	0.839266	TRINITY_DN1814_c0_g1_i1:TRINITY_DN1814_c0_g1_i1; TRINITY_DN21354_c0_g1_i2:TRINITY_DN21354_c0_g1_i2; TRINITY_DN21899_c0_g1_i2:TRINITY_DN21899_c0_g1_i2; TRINITY_DN22098_c0_g1_i1:TRINITY_DN22098_c0_g1_i1; TRINITY_DN22853_c0_g1_i1:TRINITY_DN22853_c0_g1_i1; TRINITY_DN23039_c0_g1_i2:TRINITY_DN23039_c0_g1_i2; TRINITY_DN23262_c0_g1_i2:TRINITY_DN23262_c0_g1_i2; TRINITY_DN24415_c0_g1_i4:TRINITY_DN24415_c0_…
GO:0005975	carbohydrate metabolic process	biological_process	6	441	75	3857	0.770614	0.818666	0.699683	TRINITY_DN25090_c1_g1_i1:TRINITY_DN25090_c1_g1_i1; TRINITY_DN25095_c0_g1_i2:TRINITY_DN25095_c0_g1_i2; TRINITY_DN28455_c0_g1_i2:TRINITY_DN28455_c0_g1_i2; TRINITY_DN28820_c0_g1_i1:TRINITY_DN28820_c0_g1_i1; TRINITY_DN29440_c0_g1_i4:TRINITY_DN29440_c0_g1_i4; TRINITY_DN29616_c2_g1_i5:TRINITY_DN29616_c2_g1_i5
GO:0031201	SNARE complex	cellular_component	1	441	24	3857	0.778569	0.826163	0.364418	TRINITY_DN30222_c0_g1_i3:TRINITY_DN30222_c0_g1_i3
GO:0003677	DNA binding	molecular_function	4	441	57	3857	0.797109	0.84464	0.613757	TRINITY_DN30587_c0_g1_i10:TRINITY_DN30587_c0_g1_i10; TRINITY_DN30931_c0_g1_i4:TRINITY_DN30931_c0_g1_i4; TRINITY_DN35720_c0_g1_i2:TRINITY_DN35720_c0_g1_i2; TRINITY_DN35961_c0_g1_i7:TRINITY_DN35961_c0_g1_i7
GO:0031977	thylakoid lumen	cellular_component	1	441	25	3857	0.797817	0.84464	0.349841	TRINITY_DN30044_c0_g2_i4:TRINITY_DN30044_c0_g2_i4
GO:0032482	Rab protein signal transduction	biological_process	1	441	26	3857	0.81557	0.862442	0.336386	TRINITY_DN21117_c0_g1_i1:TRINITY_DN21117_c0_g1_i1
GO:0005777	peroxisome	cellular_component	6	441	80	3857	0.825445	0.871882	0.655952	TRINITY_DN22219_c0_g1_i2:TRINITY_DN22219_c0_g1_i2; TRINITY_DN25693_c0_g1_i10:TRINITY_DN25693_c0_g1_i10; TRINITY_DN28546_c1_g3_i1:TRINITY_DN28546_c1_g3_i1; TRINITY_DN30772_c0_g1_i1:TRINITY_DN30772_c0_g1_i1; TRINITY_DN31017_c1_g1_i5:TRINITY_DN31017_c1_g1_i5; TRINITY_DN32449_c0_g1_i2:TRINITY_DN32449_c0_g1_i2
GO:0003755	peptidyl-prolyl cis-trans isomerase activity	molecular_function	2	441	38	3857	0.826686	0.872192	0.460317	TRINITY_DN29684_c0_g1_i1:TRINITY_DN29684_c0_g1_i1; TRINITY_DN31237_c0_g1_i1:TRINITY_DN31237_c0_g1_i1
GO:0009853	photorespiration	biological_process	1	441	27	3857	0.831918	0.874702	0.323927	TRINITY_DN31017_c1_g1_i5:TRINITY_DN31017_c1_g1_i5
GO:0016301	kinase activity	molecular_function	1	441	27	3857	0.831918	0.874702	0.323927	TRINITY_DN34916_c1_g1_i4:TRINITY_DN34916_c1_g1_i4
GO:0009524	phragmoplast	cellular_component	1	441	27	3857	0.831918	0.874702	0.323927	TRINITY_DN35188_c0_g3_i6:TRINITY_DN35188_c0_g3_i6
GO:0005856	cytoskeleton	cellular_component	1	441	28	3857	0.846948	0.888475	0.312358	TRINITY_DN21743_c0_g1_i6:TRINITY_DN21743_c0_g1_i6
GO:0003746	translation elongation factor activity	molecular_function	1	441	28	3857	0.846948	0.888475	0.312358	TRINITY_DN31446_c0_g1_i1:TRINITY_DN31446_c0_g1_i1
GO:0055114	oxidation-reduction process	biological_process	2	441	40	3857	0.852379	0.892008	0.437302	TRINITY_DN22150_c0_g1_i1:TRINITY_DN22150_c0_g1_i1; TRINITY_DN30233_c0_g1_i31:TRINITY_DN30233_c0_g1_i31
GO:0006099	tricarboxylic acid cycle	biological_process	2	441	40	3857	0.852379	0.892008	0.437302	TRINITY_DN29109_c0_g1_i3:TRINITY_DN29109_c0_g1_i3; TRINITY_DN30768_c0_g2_i3:TRINITY_DN30768_c0_g2_i3
GO:0005802	trans-Golgi network	cellular_component	4	441	62	3857	0.853225	0.892008	0.56426	TRINITY_DN29636_c0_g1_i1:TRINITY_DN29636_c0_g1_i1; TRINITY_DN30222_c0_g1_i3:TRINITY_DN30222_c0_g1_i3; TRINITY_DN30795_c0_g1_i2:TRINITY_DN30795_c0_g1_i2; TRINITY_DN33383_c0_g1_i2:TRINITY_DN33383_c0_g1_i2
GO:0005635	nuclear envelope	cellular_component	1	441	29	3857	0.860748	0.897833	0.301587	TRINITY_DN22957_c0_g1_i7:TRINITY_DN22957_c0_g1_i7
GO:0005874	microtubule	cellular_component	1	441	29	3857	0.860748	0.897833	0.301587	TRINITY_DN35188_c0_g3_i6:TRINITY_DN35188_c0_g3_i6
GO:0016192	vesicle-mediated transport	biological_process	2	441	41	3857	0.863936	0.900137	0.426636	TRINITY_DN30222_c0_g1_i3:TRINITY_DN30222_c0_g1_i3; TRINITY_DN35188_c0_g3_i6:TRINITY_DN35188_c0_g3_i6
GO:0030170	pyridoxal phosphate binding	molecular_function	3	441	53	3857	0.871482	0.906972	0.495058	TRINITY_DN26078_c0_g1_i2:TRINITY_DN26078_c0_g1_i2; TRINITY_DN29673_c0_g1_i2:TRINITY_DN29673_c0_g1_i2; TRINITY_DN32469_c0_g1_i3:TRINITY_DN32469_c0_g1_i3
GO:0006355	regulation of transcription, DNA-templated	biological_process	1	441	30	3857	0.873402	0.907943	0.291534	TRINITY_DN22301_c0_g1_i1:TRINITY_DN22301_c0_g1_i1
GO:0005681	spliceosomal complex	cellular_component	1	441	31	3857	0.884991	0.917916	0.28213	TRINITY_DN30931_c0_g1_i4:TRINITY_DN30931_c0_g1_i4
GO:0009658	chloroplast organization	biological_process	1	441	31	3857	0.884991	0.917916	0.28213	TRINITY_DN33632_c0_g2_i2:TRINITY_DN33632_c0_g2_i2
GO:0009536	plastid	cellular_component	7	441	99	3857	0.893938	0.926152	0.618406	TRINITY_DN1814_c0_g1_i1:TRINITY_DN1814_c0_g1_i1; TRINITY_DN20799_c0_g1_i2:TRINITY_DN20799_c0_g1_i2; TRINITY_DN24368_c0_g1_i1:TRINITY_DN24368_c0_g1_i1; TRINITY_DN26861_c0_g1_i6:TRINITY_DN26861_c0_g1_i6; TRINITY_DN29715_c0_g1_i1:TRINITY_DN29715_c0_g1_i1; TRINITY_DN29715_c0_g2_i1:TRINITY_DN29715_c0_g2_i1; TRINITY_DN33635_c0_g2_i1:TRINITY_DN33635_c0_g2_i1
GO:0050660	flavin adenine dinucleotide binding	molecular_function	1	441	32	3857	0.895591	0.926821	0.273313	TRINITY_DN29418_c0_g1_i1:TRINITY_DN29418_c0_g1_i1
GO:0008270	zinc ion binding	molecular_function	9	441	121	3857	0.900517	0.930872	0.650531	TRINITY_DN14141_c0_g1_i1:TRINITY_DN14141_c0_g1_i1; TRINITY_DN15297_c0_g1_i1:TRINITY_DN15297_c0_g1_i1; TRINITY_DN22276_c0_g1_i6:TRINITY_DN22276_c0_g1_i6; TRINITY_DN27829_c0_g1_i2:TRINITY_DN27829_c0_g1_i2; TRINITY_DN30136_c0_g1_i1:TRINITY_DN30136_c0_g1_i1; TRINITY_DN30587_c0_g1_i10:TRINITY_DN30587_c0_g1_i10; TRINITY_DN32651_c0_g1_i1:TRINITY_DN32651_c0_g1_i1; TRINITY_DN35455_c2_g1_i3:TRINITY_DN35455…
GO:0005737	cytoplasm	cellular_component	61	441	620	3857	0.903611	0.93265	0.860497	TRINITY_DN17611_c0_g1_i1:TRINITY_DN17611_c0_g1_i1; TRINITY_DN18927_c0_g1_i1:TRINITY_DN18927_c0_g1_i1; TRINITY_DN21020_c0_g1_i3:TRINITY_DN21020_c0_g1_i3; TRINITY_DN21354_c0_g1_i2:TRINITY_DN21354_c0_g1_i2; TRINITY_DN21452_c0_g1_i5:TRINITY_DN21452_c0_g1_i5; TRINITY_DN21531_c0_g1_i1:TRINITY_DN21531_c0_g1_i1; TRINITY_DN21674_c0_g1_i1:TRINITY_DN21674_c0_g1_i1; TRINITY_DN21743_c0_g1_i6:TRINITY_DN21743_c…
GO:0045454	cell redox homeostasis	biological_process	3	441	57	3857	0.905041	0.93265	0.460317	TRINITY_DN22823_c0_g1_i2:TRINITY_DN22823_c0_g1_i2; TRINITY_DN24797_c0_g1_i1:TRINITY_DN24797_c0_g1_i1; TRINITY_DN30725_c0_g1_i1:TRINITY_DN30725_c0_g1_i1
GO:0000398	mRNA splicing, via spliceosome	biological_process	1	441	33	3857	0.905278	0.93265	0.265031	TRINITY_DN30931_c0_g1_i4:TRINITY_DN30931_c0_g1_i4
GO:0042803	protein homodimerization activity	molecular_function	2	441	46	3857	0.910544	0.937025	0.380262	TRINITY_DN28546_c1_g3_i1:TRINITY_DN28546_c1_g3_i1; TRINITY_DN33635_c0_g2_i1:TRINITY_DN33635_c0_g2_i1
GO:0009507	chloroplast	cellular_component	82	441	823	3857	0.925497	0.951349	0.871415	TRINITY_DN18416_c0_g1_i1:TRINITY_DN18416_c0_g1_i1; TRINITY_DN20799_c0_g1_i2:TRINITY_DN20799_c0_g1_i2; TRINITY_DN21115_c0_g1_i2:TRINITY_DN21115_c0_g1_i2; TRINITY_DN21636_c0_g1_i1:TRINITY_DN21636_c0_g1_i1; TRINITY_DN22425_c0_g2_i8:TRINITY_DN22425_c0_g2_i8; TRINITY_DN22732_c0_g1_i2:TRINITY_DN22732_c0_g1_i2; TRINITY_DN22853_c0_g1_i1:TRINITY_DN22853_c0_g1_i1; TRINITY_DN23094_c2_g1_i3:TRINITY_DN23094_c…
GO:0009055	electron transfer activity	molecular_function	1	441	37	3857	0.936223	0.960863	0.236379	TRINITY_DN22823_c0_g1_i2:TRINITY_DN22823_c0_g1_i2
GO:0006096	glycolytic process	biological_process	2	441	50	3857	0.936841	0.960863	0.349841	TRINITY_DN28316_c2_g1_i3:TRINITY_DN28316_c2_g1_i3; TRINITY_DN30985_c0_g1_i4:TRINITY_DN30985_c0_g1_i4
GO:0016020	membrane	cellular_component	25	441	297	3857	0.949836	0.973106	0.736198	TRINITY_DN16839_c0_g1_i1:TRINITY_DN16839_c0_g1_i1; TRINITY_DN22098_c0_g1_i1:TRINITY_DN22098_c0_g1_i1; TRINITY_DN23262_c0_g1_i2:TRINITY_DN23262_c0_g1_i2; TRINITY_DN24564_c0_g1_i5:TRINITY_DN24564_c0_g1_i5; TRINITY_DN25047_c0_g5_i5:TRINITY_DN25047_c0_g5_i5; TRINITY_DN25335_c0_g1_i9:TRINITY_DN25335_c0_g1_i9; TRINITY_DN26001_c0_g1_i8:TRINITY_DN26001_c0_g1_i8; TRINITY_DN27878_c0_g1_i3:TRINITY_DN27878_c…
GO:0005768	endosome	cellular_component	3	441	66	3857	0.95377	0.97605	0.397547	TRINITY_DN29636_c0_g1_i1:TRINITY_DN29636_c0_g1_i1; TRINITY_DN30795_c0_g1_i2:TRINITY_DN30795_c0_g1_i2; TRINITY_DN33383_c0_g1_i2:TRINITY_DN33383_c0_g1_i2
GO:0003743	translation initiation factor activity	molecular_function	2	441	54	3857	0.95584	0.977081	0.323927	TRINITY_DN22757_c0_g1_i1:TRINITY_DN22757_c0_g1_i1; TRINITY_DN30997_c0_g1_i1:TRINITY_DN30997_c0_g1_i1
GO:0015031	protein transport	biological_process	4	441	83	3857	0.968711	0.987639	0.421496	TRINITY_DN16972_c0_g1_i1:TRINITY_DN16972_c0_g1_i1; TRINITY_DN28362_c0_g1_i18:TRINITY_DN28362_c0_g1_i18; TRINITY_DN34740_c0_g1_i7:TRINITY_DN34740_c0_g1_i7; TRINITY_DN36347_c0_g1_i5:TRINITY_DN36347_c0_g1_i5
GO:0003924	GTPase activity	molecular_function	5	441	95	3857	0.968783	0.987639	0.460317	TRINITY_DN21117_c0_g1_i1:TRINITY_DN21117_c0_g1_i1; TRINITY_DN21186_c0_g1_i1:TRINITY_DN21186_c0_g1_i1; TRINITY_DN26602_c0_g1_i2:TRINITY_DN26602_c0_g1_i2; TRINITY_DN31446_c0_g1_i1:TRINITY_DN31446_c0_g1_i1; TRINITY_DN35188_c0_g3_i6:TRINITY_DN35188_c0_g3_i6
GO:0005743	mitochondrial inner membrane	cellular_component	2	441	58	3857	0.969389	0.987639	0.301587	TRINITY_DN24368_c0_g1_i1:TRINITY_DN24368_c0_g1_i1; TRINITY_DN25324_c0_g1_i1:TRINITY_DN25324_c0_g1_i1
GO:0022627	cytosolic small ribosomal subunit	cellular_component	1	441	47	3857	0.977087	0.99438	0.186086	TRINITY_DN9448_c0_g1_i1:TRINITY_DN9448_c0_g1_i1
GO:0005739	mitochondrion	cellular_component	29	441	359	3857	0.981054	0.997314	0.706504	TRINITY_DN18416_c0_g1_i1:TRINITY_DN18416_c0_g1_i1; TRINITY_DN21354_c0_g1_i2:TRINITY_DN21354_c0_g1_i2; TRINITY_DN22098_c0_g1_i1:TRINITY_DN22098_c0_g1_i1; TRINITY_DN22732_c0_g1_i2:TRINITY_DN22732_c0_g1_i2; TRINITY_DN22853_c0_g1_i1:TRINITY_DN22853_c0_g1_i1; TRINITY_DN24368_c0_g1_i1:TRINITY_DN24368_c0_g1_i1; TRINITY_DN24415_c0_g1_i4:TRINITY_DN24415_c0_g1_i4; TRINITY_DN24507_c0_g1_i3:TRINITY_DN24507_c…
GO:0006888	ER to Golgi vesicle-mediated transport	biological_process	1	441	50	3857	0.983277	0.998471	0.174921	TRINITY_DN26602_c0_g1_i2:TRINITY_DN26602_c0_g1_i2
GO:0019843	rRNA binding	molecular_function	1	441	51	3857	0.984953	0.999071	0.171491	TRINITY_DN28749_c0_g1_i2:TRINITY_DN28749_c0_g1_i2
GO:0005525	GTP binding	molecular_function	6	441	120	3857	0.988411	1	0.437302	TRINITY_DN21117_c0_g1_i1:TRINITY_DN21117_c0_g1_i1; TRINITY_DN21186_c0_g1_i1:TRINITY_DN21186_c0_g1_i1; TRINITY_DN26602_c0_g1_i2:TRINITY_DN26602_c0_g1_i2; TRINITY_DN31446_c0_g1_i1:TRINITY_DN31446_c0_g1_i1; TRINITY_DN33981_c0_g1_i2:TRINITY_DN33981_c0_g1_i2; TRINITY_DN35188_c0_g3_i6:TRINITY_DN35188_c0_g3_i6
GO:0022626	cytosolic ribosome	cellular_component	2	441	70	3857	0.990237	1	0.249887	TRINITY_DN18416_c0_g1_i1:TRINITY_DN18416_c0_g1_i1; TRINITY_DN27655_c0_g1_i3:TRINITY_DN27655_c0_g1_i3
GO:0009793	embryo development ending in seed dormancy	biological_process	2	441	70	3857	0.990237	1	0.249887	TRINITY_DN25647_c0_g2_i4:TRINITY_DN25647_c0_g2_i4; TRINITY_DN25647_c0_g3_i1:TRINITY_DN25647_c0_g3_i1
GO:0006886	intracellular protein transport	biological_process	4	441	106	3857	0.99552	1	0.330039	TRINITY_DN21117_c0_g1_i1:TRINITY_DN21117_c0_g1_i1; TRINITY_DN24117_c0_g1_i3:TRINITY_DN24117_c0_g1_i3; TRINITY_DN26602_c0_g1_i2:TRINITY_DN26602_c0_g1_i2; TRINITY_DN30222_c0_g1_i3:TRINITY_DN30222_c0_g1_i3
GO:0005730	nucleolus	cellular_component	4	441	114	3857	0.997822	1	0.306878	TRINITY_DN18416_c0_g1_i1:TRINITY_DN18416_c0_g1_i1; TRINITY_DN22301_c0_g1_i1:TRINITY_DN22301_c0_g1_i1; TRINITY_DN23993_c0_g1_i10:TRINITY_DN23993_c0_g1_i10; TRINITY_DN27655_c0_g1_i3:TRINITY_DN27655_c0_g1_i3
GO:0003729	mRNA binding	molecular_function	3	441	112	3857	0.999334	1	0.234269	TRINITY_DN23993_c0_g1_i10:TRINITY_DN23993_c0_g1_i10; TRINITY_DN26268_c0_g1_i1:TRINITY_DN26268_c0_g1_i1; TRINITY_DN30587_c0_g1_i10:TRINITY_DN30587_c0_g1_i10
GO:0005840	ribosome	cellular_component	1	441	88	3857	0.999746	1	0.0993867	TRINITY_DN9409_c0_g1_i1:TRINITY_DN9409_c0_g1_i1
GO:0000139	Golgi membrane	cellular_component	1	441	90	3857	0.999797	1	0.0971781	TRINITY_DN33383_c0_g1_i2:TRINITY_DN33383_c0_g1_i2
GO:0003723	RNA binding	molecular_function	3	441	134	3857	0.999929	1	0.195807	TRINITY_DN26268_c0_g1_i1:TRINITY_DN26268_c0_g1_i1; TRINITY_DN30587_c0_g1_i10:TRINITY_DN30587_c0_g1_i10; TRINITY_DN35720_c0_g1_i2:TRINITY_DN35720_c0_g1_i2
GO:0005634	nucleus	cellular_component	34	441	529	3857	0.999975	1	0.562127	TRINITY_DN18416_c0_g1_i1:TRINITY_DN18416_c0_g1_i1; TRINITY_DN19401_c0_g1_i2:TRINITY_DN19401_c0_g1_i2; TRINITY_DN21531_c0_g1_i1:TRINITY_DN21531_c0_g1_i1; TRINITY_DN21674_c0_g1_i1:TRINITY_DN21674_c0_g1_i1; TRINITY_DN21899_c0_g1_i2:TRINITY_DN21899_c0_g1_i2; TRINITY_DN21991_c0_g1_i2:TRINITY_DN21991_c0_g1_i2; TRINITY_DN22301_c0_g1_i1:TRINITY_DN22301_c0_g1_i1; TRINITY_DN22957_c0_g1_i7:TRINITY_DN22957_c…
GO:0005829	cytosol	cellular_component	51	441	739	3857	0.999996	1	0.603583	TRINITY_DN16972_c0_g1_i1:TRINITY_DN16972_c0_g1_i1; TRINITY_DN18416_c0_g1_i1:TRINITY_DN18416_c0_g1_i1; TRINITY_DN19401_c0_g1_i2:TRINITY_DN19401_c0_g1_i2; TRINITY_DN20313_c0_g1_i1:TRINITY_DN20313_c0_g1_i1; TRINITY_DN21442_c0_g1_i1:TRINITY_DN21442_c0_g1_i1; TRINITY_DN21628_c0_g1_i1:TRINITY_DN21628_c0_g1_i1; TRINITY_DN22045_c0_g1_i1:TRINITY_DN22045_c0_g1_i1; TRINITY_DN22597_c0_g1_i3:TRINITY_DN22597_c…
GO:0006412	translation	biological_process	2	441	165	3857	1	1	0.106013	TRINITY_DN9409_c0_g1_i1:TRINITY_DN9409_c0_g1_i1; TRINITY_DN9448_c0_g1_i1:TRINITY_DN9448_c0_g1_i1
GO:0003735	structural constituent of ribosome	molecular_function	2	441	178	3857	1	1	0.09827	TRINITY_DN9409_c0_g1_i1:TRINITY_DN9409_c0_g1_i1; TRINITY_DN9448_c0_g1_i1:TRINITY_DN9448_c0_g1_i1

## Sheet: enrichment-go-single-protein-To
id	term	category	ListHits	ListTotal	PopHits	PopTotal	pval	padj	Enrichment_score	Gene
GO:0034002	(R)-limonene synthase activity	molecular_function	1	29	1	3857	0	0	133	TRINITY_DN22153_c0_g1_i2:TRINITY_DN22153_c0_g1_i2
GO:0019825	oxygen binding	molecular_function	1	29	1	3857	0	0	133	TRINITY_DN26737_c0_g1_i6:TRINITY_DN26737_c0_g1_i6
GO:0010088	phloem development	biological_process	3	29	3	3857	0	0	133	TRINITY_DN28693_c0_g2_i8:TRINITY_DN28693_c0_g2_i8; TRINITY_DN34557_c0_g2_i1:TRINITY_DN34557_c0_g2_i1; TRINITY_DN34557_c0_g3_i1:TRINITY_DN34557_c0_g3_i1
GO:0005345	purine nucleobase transmembrane transporter activity	molecular_function	1	29	1	3857	0	0	133	TRINITY_DN30771_c1_g1_i3:TRINITY_DN30771_c1_g1_i3
GO:0006863	purine nucleobase transport	biological_process	1	29	1	3857	0	0	133	TRINITY_DN30771_c1_g1_i3:TRINITY_DN30771_c1_g1_i3
GO:0015853	adenine transport	biological_process	1	29	1	3857	0	0	133	TRINITY_DN30771_c1_g1_i3:TRINITY_DN30771_c1_g1_i3
GO:0015854	guanine transport	biological_process	1	29	1	3857	0	0	133	TRINITY_DN30771_c1_g1_i3:TRINITY_DN30771_c1_g1_i3
GO:0004338	glucan exo-1,3-beta-glucosidase activity	molecular_function	1	29	1	3857	0	0	133	TRINITY_DN31771_c0_g2_i10:TRINITY_DN31771_c0_g2_i10
GO:0004496	mevalonate kinase activity	molecular_function	1	29	1	3857	0	0	133	TRINITY_DN36768_c0_g5_i1:TRINITY_DN36768_c0_g5_i1
GO:0005754	mitochondrial proton-transporting ATP synthase, catalytic core	cellular_component	1	29	1	3857	0	0	133	TRINITY_DN38101_c0_g1_i1:TRINITY_DN38101_c0_g1_i1
GO:0009769	photosynthesis, light harvesting in photosystem II	biological_process	1	29	1	3857	0	0	133	TRINITY_DN40930_c0_g1_i1:TRINITY_DN40930_c0_g1_i1
GO:0030104	water homeostasis	biological_process	1	29	1	3857	0	0	133	TRINITY_DN40930_c0_g1_i1:TRINITY_DN40930_c0_g1_i1
GO:1903428	positive regulation of reactive oxygen species biosynthetic process	biological_process	1	29	1	3857	0	0	133	TRINITY_DN40930_c0_g1_i1:TRINITY_DN40930_c0_g1_i1
GO:0043621	protein self-association	molecular_function	3	29	26	3857	3.43945e-05	0.000341489	15.3462	TRINITY_DN28693_c0_g2_i8:TRINITY_DN28693_c0_g2_i8; TRINITY_DN34557_c0_g2_i1:TRINITY_DN34557_c0_g2_i1; TRINITY_DN34557_c0_g3_i1:TRINITY_DN34557_c0_g3_i1
GO:0051015	actin filament binding	molecular_function	2	29	10	3857	4.42869e-05	0.000410392	26.6	TRINITY_DN31548_c0_g1_i1:TRINITY_DN31548_c0_g1_i1; TRINITY_DN455_c0_g1_i1:TRINITY_DN455_c0_g1_i1
GO:0030941	chloroplast targeting sequence binding	molecular_function	1	29	2	3857	5.45971e-05	0.000421611	66.5	TRINITY_DN22619_c0_g1_i1:TRINITY_DN22619_c0_g1_i1
GO:0030570	pectate lyase activity	molecular_function	1	29	2	3857	5.45971e-05	0.000421611	66.5	TRINITY_DN29946_c0_g2_i2:TRINITY_DN29946_c0_g2_i2
GO:0009645	response to low light intensity stimulus	biological_process	1	29	2	3857	5.45971e-05	0.000421611	66.5	TRINITY_DN40930_c0_g1_i1:TRINITY_DN40930_c0_g1_i1
GO:0071949	FAD binding	molecular_function	3	29	35	3857	0.00011495	0.000840951	11.4	TRINITY_DN23170_c2_g4_i1:TRINITY_DN23170_c2_g4_i1; TRINITY_DN23757_c0_g2_i1:TRINITY_DN23757_c0_g2_i1; TRINITY_DN23789_c0_g1_i1:TRINITY_DN23789_c0_g1_i1
GO:0008460	dTDP-glucose 4,6-dehydratase activity	molecular_function	1	29	3	3857	0.000163026	0.000871564	44.3333	TRINITY_DN30362_c0_g1_i2:TRINITY_DN30362_c0_g1_i2
GO:0010280	UDP-L-rhamnose synthase activity	molecular_function	1	29	3	3857	0.000163026	0.000871564	44.3333	TRINITY_DN30362_c0_g1_i2:TRINITY_DN30362_c0_g1_i2
GO:0050377	UDP-glucose 4,6-dehydratase activity	molecular_function	1	29	3	3857	0.000163026	0.000871564	44.3333	TRINITY_DN30362_c0_g1_i2:TRINITY_DN30362_c0_g1_i2
GO:0099636	cytoplasmic streaming	biological_process	1	29	3	3857	0.000163026	0.000871564	44.3333	TRINITY_DN31548_c0_g1_i1:TRINITY_DN31548_c0_g1_i1
GO:0006754	ATP biosynthetic process	biological_process	1	29	3	3857	0.000163026	0.000871564	44.3333	TRINITY_DN38101_c0_g1_i1:TRINITY_DN38101_c0_g1_i1
GO:0009517	PSII associated light-harvesting complex II	cellular_component	1	29	3	3857	0.000163026	0.000871564	44.3333	TRINITY_DN40930_c0_g1_i1:TRINITY_DN40930_c0_g1_i1
GO:0015078	proton transmembrane transporter activity	molecular_function	1	29	3	3857	0.000163026	0.000871564	44.3333	TRINITY_DN7126_c0_g1_i2:TRINITY_DN7126_c0_g1_i2
GO:0015986	ATP synthesis coupled proton transport	biological_process	2	29	18	3857	0.000289192	0.00128885	14.7778	TRINITY_DN38101_c0_g1_i1:TRINITY_DN38101_c0_g1_i1; TRINITY_DN7126_c0_g1_i2:TRINITY_DN7126_c0_g1_i2
GO:0010253	UDP-rhamnose biosynthetic process	biological_process	1	29	4	3857	0.000324531	0.00128885	33.25	TRINITY_DN30362_c0_g1_i2:TRINITY_DN30362_c0_g1_i2
GO:0051555	flavonol biosynthetic process	biological_process	1	29	4	3857	0.000324531	0.00128885	33.25	TRINITY_DN30362_c0_g1_i2:TRINITY_DN30362_c0_g1_i2
GO:0051014	actin filament severing	biological_process	1	29	4	3857	0.000324531	0.00128885	33.25	TRINITY_DN31548_c0_g1_i1:TRINITY_DN31548_c0_g1_i1
GO:0019287	isopentenyl diphosphate biosynthetic process, mevalonate pathway	biological_process	1	29	4	3857	0.000324531	0.00128885	33.25	TRINITY_DN36768_c0_g5_i1:TRINITY_DN36768_c0_g5_i1
GO:0042776	mitochondrial ATP synthesis coupled proton transport	biological_process	1	29	4	3857	0.000324531	0.00128885	33.25	TRINITY_DN38101_c0_g1_i1:TRINITY_DN38101_c0_g1_i1
GO:0071215	cellular response to abscisic acid stimulus	biological_process	1	29	4	3857	0.000324531	0.00128885	33.25	TRINITY_DN40930_c0_g1_i1:TRINITY_DN40930_c0_g1_i1
GO:0090333	regulation of stomatal closure	biological_process	1	29	4	3857	0.000324531	0.00128885	33.25	TRINITY_DN40930_c0_g1_i1:TRINITY_DN40930_c0_g1_i1
GO:0047100	glyceraldehyde-3-phosphate dehydrogenase (NADP+) (phosphorylating) activity	molecular_function	1	29	4	3857	0.000324531	0.00128885	33.25	TRINITY_DN9917_c1_g1_i1:TRINITY_DN9917_c1_g1_i1
GO:0042803	protein homodimerization activity	molecular_function	3	29	46	3857	0.000338326	0.00130632	8.67391	TRINITY_DN28693_c0_g2_i8:TRINITY_DN28693_c0_g2_i8; TRINITY_DN34557_c0_g2_i1:TRINITY_DN34557_c0_g2_i1; TRINITY_DN34557_c0_g3_i1:TRINITY_DN34557_c0_g3_i1
GO:0016208	AMP binding	molecular_function	1	29	5	3857	0.000538362	0.00174028	26.6	TRINITY_DN21076_c0_g1_i3:TRINITY_DN21076_c0_g1_i3
GO:0102779	cannabidiolate synthase activity	molecular_function	1	29	5	3857	0.000538362	0.00174028	26.6	TRINITY_DN23789_c0_g1_i1:TRINITY_DN23789_c0_g1_i1
GO:0042127	regulation of cell proliferation	biological_process	1	29	5	3857	0.000538362	0.00174028	26.6	TRINITY_DN30362_c0_g1_i2:TRINITY_DN30362_c0_g1_i2
GO:0051693	actin filament capping	biological_process	1	29	5	3857	0.000538362	0.00174028	26.6	TRINITY_DN31548_c0_g1_i1:TRINITY_DN31548_c0_g1_i1
GO:0000275	mitochondrial proton-transporting ATP synthase complex, catalytic core F(1)	cellular_component	1	29	5	3857	0.000538362	0.00174028	26.6	TRINITY_DN38101_c0_g1_i1:TRINITY_DN38101_c0_g1_i1
GO:0046034	ATP metabolic process	biological_process	1	29	5	3857	0.000538362	0.00174028	26.6	TRINITY_DN38101_c0_g1_i1:TRINITY_DN38101_c0_g1_i1
GO:0045263	proton-transporting ATP synthase complex, coupling factor F(o)	cellular_component	1	29	5	3857	0.000538362	0.00174028	26.6	TRINITY_DN7126_c0_g1_i2:TRINITY_DN7126_c0_g1_i2
GO:0045036	protein targeting to chloroplast	biological_process	1	29	6	3857	0.000803776	0.0022801	22.1667	TRINITY_DN22619_c0_g1_i1:TRINITY_DN22619_c0_g1_i1
GO:0050268	coniferyl-alcohol dehydrogenase activity	molecular_function	1	29	6	3857	0.000803776	0.0022801	22.1667	TRINITY_DN23170_c2_g4_i1:TRINITY_DN23170_c2_g4_i1
GO:0007015	actin filament organization	biological_process	1	29	6	3857	0.000803776	0.0022801	22.1667	TRINITY_DN31548_c0_g1_i1:TRINITY_DN31548_c0_g1_i1
GO:0030042	actin filament depolymerization	biological_process	1	29	6	3857	0.000803776	0.0022801	22.1667	TRINITY_DN31548_c0_g1_i1:TRINITY_DN31548_c0_g1_i1
GO:0051017	actin filament bundle assembly	biological_process	1	29	6	3857	0.000803776	0.0022801	22.1667	TRINITY_DN31548_c0_g1_i1:TRINITY_DN31548_c0_g1_i1
GO:0009639	response to red or far red light	biological_process	1	29	6	3857	0.000803776	0.0022801	22.1667	TRINITY_DN455_c0_g1_i1:TRINITY_DN455_c0_g1_i1
GO:0005576	extracellular region	cellular_component	5	29	160	3857	0.00099588	0.00276855	4.15625	TRINITY_DN20026_c0_g1_i1:TRINITY_DN20026_c0_g1_i1; TRINITY_DN23170_c2_g4_i1:TRINITY_DN23170_c2_g4_i1; TRINITY_DN23757_c0_g2_i1:TRINITY_DN23757_c0_g2_i1; TRINITY_DN30366_c0_g2_i1:TRINITY_DN30366_c0_g2_i1; TRINITY_DN31771_c0_g2_i10:TRINITY_DN31771_c0_g2_i10
GO:0031359	integral component of chloroplast outer membrane	cellular_component	1	29	7	3857	0.00112004	0.0027801	19	TRINITY_DN22619_c0_g1_i1:TRINITY_DN22619_c0_g1_i1
GO:0010315	auxin efflux	biological_process	1	29	7	3857	0.00112004	0.0027801	19	TRINITY_DN30362_c0_g1_i2:TRINITY_DN30362_c0_g1_i2
GO:0043531	ADP binding	molecular_function	1	29	7	3857	0.00112004	0.0027801	19	TRINITY_DN38101_c0_g1_i1:TRINITY_DN38101_c0_g1_i1
GO:0009269	response to desiccation	biological_process	1	29	7	3857	0.00112004	0.0027801	19	TRINITY_DN40930_c0_g1_i1:TRINITY_DN40930_c0_g1_i1
GO:0005543	phospholipid binding	molecular_function	1	29	7	3857	0.00112004	0.0027801	19	TRINITY_DN455_c0_g1_i1:TRINITY_DN455_c0_g1_i1
GO:0005544	calcium-dependent phospholipid binding	molecular_function	1	29	7	3857	0.00112004	0.0027801	19	TRINITY_DN455_c0_g1_i1:TRINITY_DN455_c0_g1_i1
GO:0006355	regulation of transcription, DNA-templated	biological_process	2	29	30	3857	0.00135413	0.00330218	8.86667	TRINITY_DN22619_c0_g1_i1:TRINITY_DN22619_c0_g1_i1; TRINITY_DN23692_c0_g1_i2:TRINITY_DN23692_c0_g1_i2
GO:0016126	sterol biosynthetic process	biological_process	1	29	8	3857	0.00148643	0.00350192	16.625	TRINITY_DN36768_c0_g5_i1:TRINITY_DN36768_c0_g5_i1
GO:0022900	electron transport chain	biological_process	1	29	8	3857	0.00148643	0.00350192	16.625	TRINITY_DN38101_c0_g1_i1:TRINITY_DN38101_c0_g1_i1
GO:0019904	protein domain specific binding	molecular_function	2	29	32	3857	0.00163768	0.00373175	8.3125	TRINITY_DN14588_c0_g1_i2:TRINITY_DN14588_c0_g1_i2; TRINITY_DN40930_c0_g1_i1:TRINITY_DN40930_c0_g1_i1
GO:0008289	lipid binding	molecular_function	2	29	32	3857	0.00163768	0.00373175	8.3125	TRINITY_DN22619_c0_g1_i1:TRINITY_DN22619_c0_g1_i1; TRINITY_DN7126_c0_g1_i2:TRINITY_DN7126_c0_g1_i2
GO:0016853	isomerase activity	molecular_function	1	29	9	3857	0.00190222	0.00419696	14.7778	TRINITY_DN30362_c0_g1_i2:TRINITY_DN30362_c0_g1_i2
GO:0030154	cell differentiation	biological_process	1	29	9	3857	0.00190222	0.00419696	14.7778	TRINITY_DN30362_c0_g1_i2:TRINITY_DN30362_c0_g1_i2
GO:0004867	serine-type endopeptidase inhibitor activity	molecular_function	1	29	10	3857	0.0023667	0.00498442	13.3	TRINITY_DN18244_c0_g1_i2:TRINITY_DN18244_c0_g1_i2
GO:0045551	cinnamyl-alcohol dehydrogenase activity	molecular_function	1	29	10	3857	0.0023667	0.00498442	13.3	TRINITY_DN23170_c2_g4_i1:TRINITY_DN23170_c2_g4_i1
GO:0052747	sinapyl alcohol dehydrogenase activity	molecular_function	1	29	10	3857	0.0023667	0.00498442	13.3	TRINITY_DN23170_c2_g4_i1:TRINITY_DN23170_c2_g4_i1
GO:0010197	polar nucleus fusion	biological_process	1	29	11	3857	0.00287917	0.00588537	12.0909	TRINITY_DN23170_c2_g4_i1:TRINITY_DN23170_c2_g4_i1
GO:0045490	pectin catabolic process	biological_process	1	29	11	3857	0.00287917	0.00588537	12.0909	TRINITY_DN29946_c0_g2_i2:TRINITY_DN29946_c0_g2_i2
GO:0000272	polysaccharide catabolic process	biological_process	1	29	12	3857	0.00343893	0.00682874	11.0833	TRINITY_DN31771_c0_g2_i10:TRINITY_DN31771_c0_g2_i10
GO:0010218	response to far red light	biological_process	1	29	12	3857	0.00343893	0.00682874	11.0833	TRINITY_DN40930_c0_g1_i1:TRINITY_DN40930_c0_g1_i1
GO:0009768	photosynthesis, light harvesting in photosystem I	biological_process	1	29	13	3857	0.00404529	0.00770268	10.2308	TRINITY_DN40930_c0_g1_i1:TRINITY_DN40930_c0_g1_i1
GO:0009846	pollen germination	biological_process	1	29	13	3857	0.00404529	0.00770268	10.2308	TRINITY_DN455_c0_g1_i1:TRINITY_DN455_c0_g1_i1
GO:0015991	ATP hydrolysis coupled proton transport	biological_process	1	29	13	3857	0.00404529	0.00770268	10.2308	TRINITY_DN7126_c0_g1_i2:TRINITY_DN7126_c0_g1_i2
GO:0071555	cell wall organization	biological_process	2	29	44	3857	0.00411586	0.00773114	6.04545	TRINITY_DN30362_c0_g1_i2:TRINITY_DN30362_c0_g1_i2; TRINITY_DN31771_c0_g2_i10:TRINITY_DN31771_c0_g2_i10
GO:0020037	heme binding	molecular_function	3	29	90	3857	0.00421427	0.00781046	4.43333	TRINITY_DN20026_c0_g1_i1:TRINITY_DN20026_c0_g1_i1; TRINITY_DN26737_c0_g1_i6:TRINITY_DN26737_c0_g1_i6; TRINITY_DN34763_c0_g1_i9:TRINITY_DN34763_c0_g1_i9
GO:0046933	proton-transporting ATP synthase activity, rotational mechanism	molecular_function	1	29	14	3857	0.00469757	0.0085916	9.5	TRINITY_DN38101_c0_g1_i1:TRINITY_DN38101_c0_g1_i1
GO:0007017	microtubule-based process	biological_process	1	29	15	3857	0.00539508	0.00949261	8.86667	TRINITY_DN12322_c0_g1_i2:TRINITY_DN12322_c0_g1_i2
GO:0010114	response to red light	biological_process	1	29	15	3857	0.00539508	0.00949261	8.86667	TRINITY_DN40930_c0_g1_i1:TRINITY_DN40930_c0_g1_i1
GO:0009860	pollen tube growth	biological_process	1	29	15	3857	0.00539508	0.00949261	8.86667	TRINITY_DN455_c0_g1_i1:TRINITY_DN455_c0_g1_i1
GO:0005200	structural constituent of cytoskeleton	molecular_function	1	29	16	3857	0.00613717	0.0104032	8.3125	TRINITY_DN12322_c0_g1_i2:TRINITY_DN12322_c0_g1_i2
GO:0006414	translational elongation	biological_process	1	29	16	3857	0.00613717	0.0104032	8.3125	TRINITY_DN18936_c0_g1_i3:TRINITY_DN18936_c0_g1_i3
GO:0048767	root hair elongation	biological_process	1	29	16	3857	0.00613717	0.0104032	8.3125	TRINITY_DN31548_c0_g1_i1:TRINITY_DN31548_c0_g1_i1
GO:0006006	glucose metabolic process	biological_process	1	29	17	3857	0.00692316	0.0115942	7.82353	TRINITY_DN9917_c1_g1_i1:TRINITY_DN9917_c1_g1_i1
GO:0005215	transporter activity	molecular_function	1	29	18	3857	0.00775241	0.0126775	7.38889	TRINITY_DN30771_c1_g1_i3:TRINITY_DN30771_c1_g1_i3
GO:0009637	response to blue light	biological_process	1	29	18	3857	0.00775241	0.0126775	7.38889	TRINITY_DN40930_c0_g1_i1:TRINITY_DN40930_c0_g1_i1
GO:0009737	response to abscisic acid	biological_process	2	29	57	3857	0.00851678	0.0137655	4.66667	TRINITY_DN30366_c0_g2_i1:TRINITY_DN30366_c0_g2_i1; TRINITY_DN31548_c0_g1_i1:TRINITY_DN31548_c0_g1_i1
GO:0009522	photosystem I	cellular_component	1	29	20	3857	0.00953807	0.015239	6.65	TRINITY_DN40930_c0_g1_i1:TRINITY_DN40930_c0_g1_i1
GO:0000287	magnesium ion binding	molecular_function	2	29	62	3857	0.010735	0.0169564	4.29032	TRINITY_DN22153_c0_g1_i2:TRINITY_DN22153_c0_g1_i2; TRINITY_DN36768_c0_g5_i1:TRINITY_DN36768_c0_g5_i1
GO:0009611	response to wounding	biological_process	1	29	22	3857	0.011489	0.0179436	6.04545	TRINITY_DN18244_c0_g1_i2:TRINITY_DN18244_c0_g1_i2
GO:0009644	response to high light intensity	biological_process	1	29	23	3857	0.012525	0.0191315	5.78261	TRINITY_DN40930_c0_g1_i1:TRINITY_DN40930_c0_g1_i1
GO:0031966	mitochondrial membrane	cellular_component	1	29	23	3857	0.012525	0.0191315	5.78261	TRINITY_DN7126_c0_g1_i2:TRINITY_DN7126_c0_g1_i2
GO:0019253	reductive pentose-phosphate cycle	biological_process	1	29	24	3857	0.0136003	0.0205483	5.54167	TRINITY_DN9917_c1_g1_i1:TRINITY_DN9917_c1_g1_i1
GO:0009523	photosystem II	cellular_component	1	29	25	3857	0.0147146	0.0217588	5.32	TRINITY_DN40930_c0_g1_i1:TRINITY_DN40930_c0_g1_i1
GO:0016168	chlorophyll binding	molecular_function	1	29	25	3857	0.0147146	0.0217588	5.32	TRINITY_DN40930_c0_g1_i1:TRINITY_DN40930_c0_g1_i1
GO:0009409	response to cold	biological_process	2	29	74	3857	0.0173237	0.0253473	3.59459	TRINITY_DN40930_c0_g1_i1:TRINITY_DN40930_c0_g1_i1; TRINITY_DN455_c0_g1_i1:TRINITY_DN455_c0_g1_i1
GO:0003746	translation elongation factor activity	molecular_function	1	29	28	3857	0.0182843	0.0259339	4.75	TRINITY_DN18936_c0_g1_i3:TRINITY_DN18936_c0_g1_i3
GO:0009809	lignin biosynthetic process	biological_process	1	29	28	3857	0.0182843	0.0259339	4.75	TRINITY_DN20026_c0_g1_i1:TRINITY_DN20026_c0_g1_i1
GO:0005856	cytoskeleton	cellular_component	1	29	28	3857	0.0182843	0.0259339	4.75	TRINITY_DN31548_c0_g1_i1:TRINITY_DN31548_c0_g1_i1
GO:0005874	microtubule	cellular_component	1	29	29	3857	0.019548	0.0271553	4.58621	TRINITY_DN12322_c0_g1_i2:TRINITY_DN12322_c0_g1_i2
GO:0016705	oxidoreductase activity, acting on paired donors, with incorporation or reduction of molecular oxygen	molecular_function	1	29	29	3857	0.019548	0.0271553	4.58621	TRINITY_DN34763_c0_g1_i9:TRINITY_DN34763_c0_g1_i9
GO:0005509	calcium ion binding	molecular_function	2	29	78	3857	0.0199269	0.0271553	3.41026	TRINITY_DN14588_c0_g1_i2:TRINITY_DN14588_c0_g1_i2; TRINITY_DN455_c0_g1_i1:TRINITY_DN455_c0_g1_i1
GO:0006979	response to oxidative stress	biological_process	2	29	78	3857	0.0199269	0.0271553	3.41026	TRINITY_DN20026_c0_g1_i1:TRINITY_DN20026_c0_g1_i1; TRINITY_DN38101_c0_g1_i1:TRINITY_DN38101_c0_g1_i1
GO:0004601	peroxidase activity	molecular_function	1	29	31	3857	0.0221824	0.0299355	4.29032	TRINITY_DN20026_c0_g1_i1:TRINITY_DN20026_c0_g1_i1
GO:0050661	NADP binding	molecular_function	1	29	32	3857	0.0235521	0.0314783	4.15625	TRINITY_DN9917_c1_g1_i1:TRINITY_DN9917_c1_g1_i1
GO:0004497	monooxygenase activity	molecular_function	1	29	33	3857	0.024956	0.0327253	4.0303	TRINITY_DN34763_c0_g1_i9:TRINITY_DN34763_c0_g1_i9
GO:0018298	protein-chromophore linkage	biological_process	1	29	33	3857	0.024956	0.0327253	4.0303	TRINITY_DN40930_c0_g1_i1:TRINITY_DN40930_c0_g1_i1
GO:0042744	hydrogen peroxide catabolic process	biological_process	1	29	34	3857	0.0263935	0.0342868	3.91176	TRINITY_DN20026_c0_g1_i1:TRINITY_DN20026_c0_g1_i1
GO:0005618	cell wall	cellular_component	3	29	157	3857	0.0283806	0.0365268	2.5414	TRINITY_DN23170_c2_g4_i1:TRINITY_DN23170_c2_g4_i1; TRINITY_DN23757_c0_g2_i1:TRINITY_DN23757_c0_g2_i1; TRINITY_DN30366_c0_g2_i1:TRINITY_DN30366_c0_g2_i1
GO:0009416	response to light stimulus	biological_process	1	29	36	3857	0.0293672	0.0374499	3.69444	TRINITY_DN40930_c0_g1_i1:TRINITY_DN40930_c0_g1_i1
GO:0016491	oxidoreductase activity	molecular_function	2	29	93	3857	0.0315312	0.039844	2.86022	TRINITY_DN23757_c0_g2_i1:TRINITY_DN23757_c0_g2_i1; TRINITY_DN30362_c0_g1_i2:TRINITY_DN30362_c0_g1_i2
GO:0003924	GTPase activity	molecular_function	2	29	95	3857	0.0332983	0.0416978	2.8	TRINITY_DN12322_c0_g1_i2:TRINITY_DN12322_c0_g1_i2; TRINITY_DN18936_c0_g1_i3:TRINITY_DN18936_c0_g1_i3
GO:0009555	pollen development	biological_process	1	29	41	3857	0.0373528	0.0463575	3.2439	TRINITY_DN455_c0_g1_i1:TRINITY_DN455_c0_g1_i1
GO:0010287	plastoglobule	cellular_component	1	29	44	3857	0.0425015	0.0522806	3.02273	TRINITY_DN40930_c0_g1_i1:TRINITY_DN40930_c0_g1_i1
GO:0051287	NAD binding	molecular_function	1	29	48	3857	0.0497552	0.0606664	2.77083	TRINITY_DN9917_c1_g1_i1:TRINITY_DN9917_c1_g1_i1
GO:0005525	GTP binding	molecular_function	2	29	120	3857	0.059646	0.0720939	2.21667	TRINITY_DN12322_c0_g1_i2:TRINITY_DN12322_c0_g1_i2; TRINITY_DN18936_c0_g1_i3:TRINITY_DN18936_c0_g1_i3
GO:0005506	iron ion binding	molecular_function	1	29	54	3857	0.0614073	0.0735829	2.46296	TRINITY_DN34763_c0_g1_i9:TRINITY_DN34763_c0_g1_i9
GO:0003677	DNA binding	molecular_function	1	29	57	3857	0.067554	0.0802565	2.33333	TRINITY_DN23692_c0_g1_i2:TRINITY_DN23692_c0_g1_i2
GO:0009408	response to heat	biological_process	1	29	62	3857	0.0782332	0.0921561	2.14516	TRINITY_DN455_c0_g1_i1:TRINITY_DN455_c0_g1_i1
GO:0009414	response to water deprivation	biological_process	1	29	64	3857	0.0826474	0.0965377	2.07812	TRINITY_DN455_c0_g1_i1:TRINITY_DN455_c0_g1_i1
GO:0009793	embryo development ending in seed dormancy	biological_process	1	29	70	3857	0.0963374	0.111281	1.9	TRINITY_DN23170_c2_g4_i1:TRINITY_DN23170_c2_g4_i1
GO:0046872	metal ion binding	molecular_function	5	29	431	3857	0.0968704	0.111281	1.54292	TRINITY_DN20026_c0_g1_i1:TRINITY_DN20026_c0_g1_i1; TRINITY_DN26737_c0_g1_i6:TRINITY_DN26737_c0_g1_i6; TRINITY_DN29946_c0_g2_i2:TRINITY_DN29946_c0_g2_i2; TRINITY_DN31771_c0_g2_i10:TRINITY_DN31771_c0_g2_i10; TRINITY_DN40930_c0_g1_i1:TRINITY_DN40930_c0_g1_i1
GO:0009579	thylakoid	cellular_component	1	29	84	3857	0.130515	0.148702	1.58333	TRINITY_DN40930_c0_g1_i1:TRINITY_DN40930_c0_g1_i1
GO:0009651	response to salt stress	biological_process	1	29	118	3857	0.221963	0.250836	1.12712	TRINITY_DN455_c0_g1_i1:TRINITY_DN455_c0_g1_i1
GO:0008270	zinc ion binding	molecular_function	1	29	121	3857	0.230358	0.258224	1.09917	TRINITY_DN23692_c0_g1_i2:TRINITY_DN23692_c0_g1_i2
GO:0003723	RNA binding	molecular_function	1	29	134	3857	0.266978	0.29688	0.992537	TRINITY_DN23692_c0_g1_i2:TRINITY_DN23692_c0_g1_i2
GO:0048046	apoplast	cellular_component	1	29	137	3857	0.275457	0.303877	0.970803	TRINITY_DN23789_c0_g1_i1:TRINITY_DN23789_c0_g1_i1
GO:0009506	plasmodesma	cellular_component	2	29	262	3857	0.314674	0.344407	1.01527	TRINITY_DN23170_c2_g4_i1:TRINITY_DN23170_c2_g4_i1; TRINITY_DN30362_c0_g1_i2:TRINITY_DN30362_c0_g1_i2
GO:0016021	integral component of membrane	cellular_component	4	29	507	3857	0.331235	0.359701	1.04931	TRINITY_DN30771_c1_g1_i3:TRINITY_DN30771_c1_g1_i3; TRINITY_DN34763_c0_g1_i9:TRINITY_DN34763_c0_g1_i9; TRINITY_DN40930_c0_g1_i1:TRINITY_DN40930_c0_g1_i1; TRINITY_DN7126_c0_g1_i2:TRINITY_DN7126_c0_g1_i2
GO:0006412	translation	biological_process	1	29	165	3857	0.354129	0.381581	0.806061	TRINITY_DN18936_c0_g1_i3:TRINITY_DN18936_c0_g1_i3
GO:0009535	chloroplast thylakoid membrane	cellular_component	1	29	200	3857	0.448494	0.479544	0.665	TRINITY_DN40930_c0_g1_i1:TRINITY_DN40930_c0_g1_i1
GO:0005773	vacuole	cellular_component	1	29	207	3857	0.466542	0.495033	0.642512	TRINITY_DN30366_c0_g2_i1:TRINITY_DN30366_c0_g2_i1
GO:0005886	plasma membrane	cellular_component	3	29	473	3857	0.483617	0.509263	0.843552	TRINITY_DN21076_c0_g1_i3:TRINITY_DN21076_c0_g1_i3; TRINITY_DN22619_c0_g1_i1:TRINITY_DN22619_c0_g1_i1; TRINITY_DN30771_c1_g1_i3:TRINITY_DN30771_c1_g1_i3
GO:0009941	chloroplast envelope	cellular_component	1	29	216	3857	0.48927	0.511342	0.615741	TRINITY_DN40930_c0_g1_i1:TRINITY_DN40930_c0_g1_i1
GO:0005737	cytoplasm	cellular_component	4	29	620	3857	0.509458	0.528467	0.858065	TRINITY_DN12322_c0_g1_i2:TRINITY_DN12322_c0_g1_i2; TRINITY_DN14588_c0_g1_i2:TRINITY_DN14588_c0_g1_i2; TRINITY_DN18936_c0_g1_i3:TRINITY_DN18936_c0_g1_i3; TRINITY_DN36768_c0_g5_i1:TRINITY_DN36768_c0_g5_i1
GO:0005524	ATP binding	molecular_function	3	29	525	3857	0.570635	0.587543	0.76	TRINITY_DN36768_c0_g5_i1:TRINITY_DN36768_c0_g5_i1; TRINITY_DN38101_c0_g1_i1:TRINITY_DN38101_c0_g1_i1; TRINITY_DN7126_c0_g1_i2:TRINITY_DN7126_c0_g1_i2
GO:0016020	membrane	cellular_component	1	29	297	3857	0.666302	0.681	0.447811	TRINITY_DN40930_c0_g1_i1:TRINITY_DN40930_c0_g1_i1
GO:0005829	cytosol	cellular_component	3	29	739	3857	0.83482	0.847007	0.539919	TRINITY_DN30362_c0_g1_i2:TRINITY_DN30362_c0_g1_i2; TRINITY_DN31548_c0_g1_i1:TRINITY_DN31548_c0_g1_i1; TRINITY_DN36768_c0_g5_i1:TRINITY_DN36768_c0_g5_i1
GO:0005634	nucleus	cellular_component	1	29	529	3857	0.922958	0.929646	0.251418	TRINITY_DN22619_c0_g1_i1:TRINITY_DN22619_c0_g1_i1
GO:0009507	chloroplast	cellular_component	2	29	823	3857	0.963741	0.963741	0.323208	TRINITY_DN40930_c0_g1_i1:TRINITY_DN40930_c0_g1_i1; TRINITY_DN9917_c1_g1_i1:TRINITY_DN9917_c1_g1_i1
