# Supplementary material for: Comparative physicochemical, hormonal, transcriptomic and proteomic analyses provide new insights into the formation mechanism of two chemotypes of Pogostemon cablin
Source: PLoS One. 2023 Sep 22;18(9):e0290402. doi: 10.1371/journal.pone.0290402 (PMC10516424; doi:10.1371/journal.pone.0290402)
Supplement: S2 File — (XLSX) [file pone.0290402.s004.xlsx]

## Sheet: enrichment-kegg-cor-down-Total
id	term	ListHits	ListTotal	PopHits	PopTotal	pval	padj	Enrichment_score	Gene
ko00909	Sesquiterpenoid and triterpenoid biosynthesis	1	7	1	1897	0	0	271	TRINITY_DN19381_c0_g1_i1:TRINITY_DN19381_c0_g1_i1
ko00591	Linoleic acid metabolism	2	7	8	1897	1.71178e-06	8.5589e-06	67.75	TRINITY_DN32269_c1_g1_i3:TRINITY_DN32269_c1_g1_i3; TRINITY_DN34347_c0_g1_i2:TRINITY_DN34347_c0_g1_i2
ko00592	alpha-Linolenic acid metabolism	2	7	24	1897	6.03131e-05	0.000201044	22.5833	TRINITY_DN32269_c1_g1_i3:TRINITY_DN32269_c1_g1_i3; TRINITY_DN34347_c0_g1_i2:TRINITY_DN34347_c0_g1_i2
ko00562	Inositol phosphate metabolism	1	7	14	1897	0.0010404	0.002601	19.3571	TRINITY_DN24947_c0_g2_i1:TRINITY_DN24947_c0_g2_i1
ko00500	Starch and sucrose metabolism	2	7	70	1897	0.00151495	0.00276838	7.74286	TRINITY_DN29970_c0_g1_i7:TRINITY_DN29970_c0_g1_i7; TRINITY_DN33846_c0_g2_i4:TRINITY_DN33846_c0_g2_i4
ko00950	Isoquinoline alkaloid biosynthesis	1	7	18	1897	0.00173694	0.00276838	15.0556	TRINITY_DN27689_c0_g3_i2:TRINITY_DN27689_c0_g3_i2
ko00460	Cyanoamino acid metabolism	1	7	19	1897	0.00193786	0.00276838	14.2632	TRINITY_DN33846_c0_g2_i4:TRINITY_DN33846_c0_g2_i4
ko00350	Tyrosine metabolism	1	7	29	1897	0.00452042	0.00565052	9.34483	TRINITY_DN27689_c0_g3_i2:TRINITY_DN27689_c0_g3_i2
ko00940	Phenylpropanoid biosynthesis	1	7	61	1897	0.0192512	0.0213902	4.44262	TRINITY_DN33846_c0_g2_i4:TRINITY_DN33846_c0_g2_i4
ko00520	Amino sugar and nucleotide sugar metabolism	1	7	72	1897	0.0263673	0.0263673	3.76389	TRINITY_DN29970_c0_g1_i7:TRINITY_DN29970_c0_g1_i7

## Sheet: enrichment-kegg-cor-opposite-To
id	term	ListHits	ListTotal	PopHits	PopTotal	pval	padj	Enrichment_score	Gene
ko00909	Sesquiterpenoid and triterpenoid biosynthesis	1	15	1	1897	0	0	126.467	TRINITY_DN19381_c0_g1_i1:TRINITY_DN19381_c0_g1_i1
ko00591	Linoleic acid metabolism	2	15	8	1897	2.19023e-05	0.000164268	31.6167	TRINITY_DN32269_c1_g1_i3:TRINITY_DN32269_c1_g1_i3; TRINITY_DN34347_c0_g1_i2:TRINITY_DN34347_c0_g1_i2
ko00908	Zeatin biosynthesis	1	15	4	1897	0.000347123	0.00173562	31.6167	TRINITY_DN24380_c0_g1_i1:TRINITY_DN24380_c0_g1_i1
ko00592	alpha-Linolenic acid metabolism	2	15	24	1897	0.000733456	0.00275046	10.5389	TRINITY_DN32269_c1_g1_i3:TRINITY_DN32269_c1_g1_i3; TRINITY_DN34347_c0_g1_i2:TRINITY_DN34347_c0_g1_i2
ko00940	Phenylpropanoid biosynthesis	3	15	61	1897	0.00101362	0.00304085	6.21967	TRINITY_DN26612_c0_g1_i4:TRINITY_DN26612_c0_g1_i4; TRINITY_DN26929_c0_g1_i1:TRINITY_DN26929_c0_g1_i1; TRINITY_DN33846_c0_g2_i4:TRINITY_DN33846_c0_g2_i4
ko00500	Starch and sucrose metabolism	3	15	70	1897	0.00170674	0.00406496	5.42	TRINITY_DN24334_c0_g1_i2:TRINITY_DN24334_c0_g1_i2; TRINITY_DN29970_c0_g1_i7:TRINITY_DN29970_c0_g1_i7; TRINITY_DN33846_c0_g2_i4:TRINITY_DN33846_c0_g2_i4
ko00520	Amino sugar and nucleotide sugar metabolism	3	15	72	1897	0.00189698	0.00406496	5.26944	TRINITY_DN20061_c0_g1_i1:TRINITY_DN20061_c0_g1_i1; TRINITY_DN22015_c0_g1_i1:TRINITY_DN22015_c0_g1_i1; TRINITY_DN29970_c0_g1_i7:TRINITY_DN29970_c0_g1_i7
ko04712	Circadian rhythm - plant	1	15	14	1897	0.0050291	0.00838183	9.03333	TRINITY_DN21681_c0_g1_i1:TRINITY_DN21681_c0_g1_i1
ko00562	Inositol phosphate metabolism	1	15	14	1897	0.0050291	0.00838183	9.03333	TRINITY_DN24947_c0_g2_i1:TRINITY_DN24947_c0_g2_i1
ko00950	Isoquinoline alkaloid biosynthesis	1	15	18	1897	0.00830227	0.0124534	7.02593	TRINITY_DN27689_c0_g3_i2:TRINITY_DN27689_c0_g3_i2
ko00460	Cyanoamino acid metabolism	1	15	19	1897	0.0092367	0.0125955	6.65614	TRINITY_DN33846_c0_g2_i4:TRINITY_DN33846_c0_g2_i4
ko00941	Flavonoid biosynthesis	1	15	22	1897	0.0123078	0.0153848	5.74848	TRINITY_DN21681_c0_g1_i1:TRINITY_DN21681_c0_g1_i1
ko00350	Tyrosine metabolism	1	15	29	1897	0.0209518	0.0241752	4.36092	TRINITY_DN27689_c0_g3_i2:TRINITY_DN27689_c0_g3_i2
ko00052	Galactose metabolism	1	15	31	1897	0.0237787	0.0254772	4.07957	TRINITY_DN23943_c0_g1_i5:TRINITY_DN23943_c0_g1_i5
ko00010	Glycolysis / Gluconeogenesis	1	15	92	1897	0.162438	0.162438	1.37464	TRINITY_DN23943_c0_g1_i5:TRINITY_DN23943_c0_g1_i5

## Sheet: enrichment-kegg-cor-up-Total
id	term	ListHits	ListTotal	PopHits	PopTotal	pval	padj	Enrichment_score	Gene
ko00908	Zeatin biosynthesis	1	8	4	1897	9.30247e-05	0.000744197	59.2812	TRINITY_DN24380_c0_g1_i1:TRINITY_DN24380_c0_g1_i1
ko04712	Circadian rhythm - plant	1	8	14	1897	0.00138135	0.00421346	16.9375	TRINITY_DN21681_c0_g1_i1:TRINITY_DN21681_c0_g1_i1
ko00940	Phenylpropanoid biosynthesis	2	8	61	1897	0.00158005	0.00421346	7.77459	TRINITY_DN26612_c0_g1_i4:TRINITY_DN26612_c0_g1_i4; TRINITY_DN26929_c0_g1_i1:TRINITY_DN26929_c0_g1_i1
ko00520	Amino sugar and nucleotide sugar metabolism	2	8	72	1897	0.00256085	0.0051217	6.58681	TRINITY_DN20061_c0_g1_i1:TRINITY_DN20061_c0_g1_i1; TRINITY_DN22015_c0_g1_i1:TRINITY_DN22015_c0_g1_i1
ko00941	Flavonoid biosynthesis	1	8	22	1897	0.00344761	0.00551617	10.7784	TRINITY_DN21681_c0_g1_i1:TRINITY_DN21681_c0_g1_i1
ko00052	Galactose metabolism	1	8	31	1897	0.00680886	0.00907848	7.64919	TRINITY_DN23943_c0_g1_i5:TRINITY_DN23943_c0_g1_i5
ko00500	Starch and sucrose metabolism	1	8	70	1897	0.0325489	0.0371987	3.3875	TRINITY_DN24334_c0_g1_i2:TRINITY_DN24334_c0_g1_i2
ko00010	Glycolysis / Gluconeogenesis	1	8	92	1897	0.0538319	0.0538319	2.57745	TRINITY_DN23943_c0_g1_i5:TRINITY_DN23943_c0_g1_i5

## Sheet: enrichment-kegg-single-mRNA-Tot
id	term	ListHits	ListTotal	PopHits	PopTotal	pval	padj	Enrichment_score	Gene
ko04141	Protein processing in endoplasmic reticulum	42	178	125	1897	5.6164e-16	4.2123e-14	3.58085	TRINITY_DN16983_c0_g1_i1:TRINITY_DN16983_c0_g1_i1; TRINITY_DN21452_c0_g1_i5:TRINITY_DN21452_c0_g1_i5; TRINITY_DN22853_c0_g1_i1:TRINITY_DN22853_c0_g1_i1; TRINITY_DN24113_c0_g1_i1:TRINITY_DN24113_c0_g1_i1; TRINITY_DN24155_c3_g1_i11:TRINITY_DN24155_c3_g1_i11; TRINITY_DN24363_c0_g1_i1:TRINITY_DN24363_c0_g1_i1; TRINITY_DN24507_c0_g1_i3:TRINITY_DN24507_c0_g1_i3; TRINITY_DN24797_c0_g1_i1:TRINITY_DN24797…
ko00196	Photosynthesis - antenna proteins	9	178	19	1897	1.81178e-06	6.79417e-05	5.0482	TRINITY_DN24322_c0_g1_i11:TRINITY_DN24322_c0_g1_i11; TRINITY_DN25467_c1_g1_i2:TRINITY_DN25467_c1_g1_i2; TRINITY_DN25467_c1_g2_i8:TRINITY_DN25467_c1_g2_i8; TRINITY_DN25467_c1_g3_i1:TRINITY_DN25467_c1_g3_i1; TRINITY_DN26854_c0_g2_i1:TRINITY_DN26854_c0_g2_i1; TRINITY_DN26854_c0_g3_i5:TRINITY_DN26854_c0_g3_i5; TRINITY_DN27222_c0_g2_i3:TRINITY_DN27222_c0_g2_i3; TRINITY_DN27603_c1_g1_i2:TRINITY_DN27603…
ko00520	Amino sugar and nucleotide sugar metabolism	14	178	72	1897	0.00203392	0.0378592	2.07225	TRINITY_DN18852_c0_g1_i1:TRINITY_DN18852_c0_g1_i1; TRINITY_DN20538_c0_g1_i4:TRINITY_DN20538_c0_g1_i4; TRINITY_DN20643_c0_g1_i1:TRINITY_DN20643_c0_g1_i1; TRINITY_DN25043_c0_g2_i3:TRINITY_DN25043_c0_g2_i3; TRINITY_DN28569_c0_g1_i6:TRINITY_DN28569_c0_g1_i6; TRINITY_DN29636_c0_g1_i1:TRINITY_DN29636_c0_g1_i1; TRINITY_DN29823_c0_g6_i5:TRINITY_DN29823_c0_g6_i5; TRINITY_DN29847_c0_g1_i1:TRINITY_DN29847_c…
ko04626	Plant-pathogen interaction	9	178	39	1897	0.00233292	0.0378592	2.45938	TRINITY_DN26491_c1_g1_i1:TRINITY_DN26491_c1_g1_i1; TRINITY_DN29005_c1_g1_i3:TRINITY_DN29005_c1_g1_i3; TRINITY_DN29493_c0_g1_i1:TRINITY_DN29493_c0_g1_i1; TRINITY_DN31150_c0_g1_i6:TRINITY_DN31150_c0_g1_i6; TRINITY_DN32160_c0_g1_i2:TRINITY_DN32160_c0_g1_i2; TRINITY_DN33635_c0_g2_i1:TRINITY_DN33635_c0_g2_i1; TRINITY_DN34221_c0_g1_i2:TRINITY_DN34221_c0_g1_i2; TRINITY_DN34361_c0_g1_i6:TRINITY_DN34361_c…
ko00941	Flavonoid biosynthesis	6	178	22	1897	0.00287012	0.0378592	2.90654	TRINITY_DN24996_c0_g1_i2:TRINITY_DN24996_c0_g1_i2; TRINITY_DN28870_c0_g2_i6:TRINITY_DN28870_c0_g2_i6; TRINITY_DN28891_c0_g2_i1:TRINITY_DN28891_c0_g2_i1; TRINITY_DN30952_c0_g1_i1:TRINITY_DN30952_c0_g1_i1; TRINITY_DN32422_c0_g2_i1:TRINITY_DN32422_c0_g2_i1; TRINITY_DN32904_c0_g1_i2:TRINITY_DN32904_c0_g1_i2
ko00072	Synthesis and degradation of ketone bodies	2	178	4	1897	0.00302874	0.0378592	5.32865	TRINITY_DN25693_c0_g1_i10:TRINITY_DN25693_c0_g1_i10; TRINITY_DN28401_c0_g1_i9:TRINITY_DN28401_c0_g1_i9
ko00591	Linoleic acid metabolism	3	178	8	1897	0.00388211	0.0415941	3.99649	TRINITY_DN31758_c0_g2_i1:TRINITY_DN31758_c0_g2_i1; TRINITY_DN34347_c0_g3_i1:TRINITY_DN34347_c0_g3_i1; TRINITY_DN35173_c0_g1_i5:TRINITY_DN35173_c0_g1_i5
ko00900	Terpenoid backbone biosynthesis	7	178	31	1897	0.00612723	0.0574428	2.40649	TRINITY_DN23039_c0_g1_i2:TRINITY_DN23039_c0_g1_i2; TRINITY_DN24034_c0_g1_i5:TRINITY_DN24034_c0_g1_i5; TRINITY_DN25693_c0_g1_i10:TRINITY_DN25693_c0_g1_i10; TRINITY_DN25988_c0_g1_i2:TRINITY_DN25988_c0_g1_i2; TRINITY_DN28401_c0_g1_i9:TRINITY_DN28401_c0_g1_i9; TRINITY_DN30340_c0_g1_i1:TRINITY_DN30340_c0_g1_i1; TRINITY_DN31247_c0_g1_i1:TRINITY_DN31247_c0_g1_i1
ko00940	Phenylpropanoid biosynthesis	11	178	61	1897	0.00918427	0.0765356	1.92181	TRINITY_DN1065_c0_g1_i1:TRINITY_DN1065_c0_g1_i1; TRINITY_DN21809_c0_g1_i3:TRINITY_DN21809_c0_g1_i3; TRINITY_DN25389_c0_g1_i2:TRINITY_DN25389_c0_g1_i2; TRINITY_DN30447_c0_g1_i2:TRINITY_DN30447_c0_g1_i2; TRINITY_DN30623_c0_g1_i1:TRINITY_DN30623_c0_g1_i1; TRINITY_DN30952_c0_g1_i1:TRINITY_DN30952_c0_g1_i1; TRINITY_DN31830_c0_g2_i2:TRINITY_DN31830_c0_g2_i2; TRINITY_DN32422_c0_g2_i1:TRINITY_DN32422_c0_…
ko00130	Ubiquinone and other terpenoid-quinone biosynthesis	5	178	22	1897	0.0130552	0.0895295	2.42211	TRINITY_DN26254_c0_g2_i2:TRINITY_DN26254_c0_g2_i2; TRINITY_DN26254_c0_g3_i2:TRINITY_DN26254_c0_g3_i2; TRINITY_DN30952_c0_g1_i1:TRINITY_DN30952_c0_g1_i1; TRINITY_DN32904_c0_g1_i2:TRINITY_DN32904_c0_g1_i2; TRINITY_DN33075_c1_g4_i2:TRINITY_DN33075_c1_g4_i2
ko00760	Nicotinate and nicotinamide metabolism	2	178	6	1897	0.013131	0.0895295	3.55243	TRINITY_DN26497_c0_g1_i4:TRINITY_DN26497_c0_g1_i4; TRINITY_DN30772_c0_g1_i1:TRINITY_DN30772_c0_g1_i1
ko00650	Butanoate metabolism	4	178	17	1897	0.0167037	0.104398	2.5076	TRINITY_DN21628_c0_g1_i1:TRINITY_DN21628_c0_g1_i1; TRINITY_DN25693_c0_g1_i10:TRINITY_DN25693_c0_g1_i10; TRINITY_DN26078_c0_g1_i2:TRINITY_DN26078_c0_g1_i2; TRINITY_DN28401_c0_g1_i9:TRINITY_DN28401_c0_g1_i9
ko00945	Stilbenoid, diarylheptanoid and gingerol biosynthesis	3	178	12	1897	0.0203322	0.117301	2.66433	TRINITY_DN30952_c0_g1_i1:TRINITY_DN30952_c0_g1_i1; TRINITY_DN32422_c0_g2_i1:TRINITY_DN32422_c0_g2_i1; TRINITY_DN32904_c0_g1_i2:TRINITY_DN32904_c0_g1_i2
ko00740	Riboflavin metabolism	1	178	3	1897	0.0246519	0.132064	3.55243	TRINITY_DN33981_c0_g1_i2:TRINITY_DN33981_c0_g1_i2
ko00062	Fatty acid elongation	2	178	8	1897	0.0319251	0.155753	2.66433	TRINITY_DN31326_c0_g1_i3:TRINITY_DN31326_c0_g1_i3; TRINITY_DN31471_c0_g2_i1:TRINITY_DN31471_c0_g2_i1
ko00910	Nitrogen metabolism	4	178	20	1897	0.0332272	0.155753	2.13146	TRINITY_DN14141_c0_g1_i1:TRINITY_DN14141_c0_g1_i1; TRINITY_DN17611_c0_g1_i1:TRINITY_DN17611_c0_g1_i1; TRINITY_DN22276_c0_g1_i6:TRINITY_DN22276_c0_g1_i6; TRINITY_DN32651_c0_g1_i1:TRINITY_DN32651_c0_g1_i1
ko04712	Circadian rhythm - plant	3	178	14	1897	0.0354401	0.156353	2.28371	TRINITY_DN21899_c0_g1_i2:TRINITY_DN21899_c0_g1_i2; TRINITY_DN23419_c0_g1_i2:TRINITY_DN23419_c0_g1_i2; TRINITY_DN28870_c0_g2_i6:TRINITY_DN28870_c0_g2_i6
ko00750	Vitamin B6 metabolism	2	178	9	1897	0.0446477	0.176241	2.36829	TRINITY_DN26714_c0_g1_i2:TRINITY_DN26714_c0_g1_i2; TRINITY_DN29603_c1_g1_i1:TRINITY_DN29603_c1_g1_i1
ko00906	Carotenoid biosynthesis	2	178	9	1897	0.0446477	0.176241	2.36829	TRINITY_DN31181_c0_g2_i1:TRINITY_DN31181_c0_g2_i1; TRINITY_DN34571_c0_g1_i4:TRINITY_DN34571_c0_g1_i4
ko00360	Phenylalanine metabolism	4	178	23	1897	0.057364	0.205351	1.85344	TRINITY_DN30952_c0_g1_i1:TRINITY_DN30952_c0_g1_i1; TRINITY_DN32584_c0_g1_i1:TRINITY_DN32584_c0_g1_i1; TRINITY_DN32904_c0_g1_i2:TRINITY_DN32904_c0_g1_i2; TRINITY_DN33075_c1_g4_i2:TRINITY_DN33075_c1_g4_i2
ko00500	Starch and sucrose metabolism	10	178	70	1897	0.0574982	0.205351	1.52247	TRINITY_DN28569_c0_g1_i6:TRINITY_DN28569_c0_g1_i6; TRINITY_DN29020_c0_g1_i2:TRINITY_DN29020_c0_g1_i2; TRINITY_DN29627_c2_g2_i3:TRINITY_DN29627_c2_g2_i3; TRINITY_DN29636_c0_g1_i1:TRINITY_DN29636_c0_g1_i1; TRINITY_DN29823_c0_g6_i5:TRINITY_DN29823_c0_g6_i5; TRINITY_DN30623_c0_g1_i1:TRINITY_DN30623_c0_g1_i1; TRINITY_DN33380_c0_g1_i5:TRINITY_DN33380_c0_g1_i5; TRINITY_DN34028_c0_g2_i2:TRINITY_DN34028_c…
ko00053	Ascorbate and aldarate metabolism	5	178	31	1897	0.0636151	0.21687	1.71892	TRINITY_DN28198_c1_g1_i2:TRINITY_DN28198_c1_g1_i2; TRINITY_DN28569_c0_g1_i6:TRINITY_DN28569_c0_g1_i6; TRINITY_DN30933_c1_g1_i10:TRINITY_DN30933_c1_g1_i10; TRINITY_DN31802_c0_g1_i8:TRINITY_DN31802_c0_g1_i8; TRINITY_DN34925_c2_g2_i13:TRINITY_DN34925_c2_g2_i13
ko00040	Pentose and glucuronate interconversions	4	178	24	1897	0.0671679	0.219026	1.77622	TRINITY_DN28569_c0_g1_i6:TRINITY_DN28569_c0_g1_i6; TRINITY_DN29020_c0_g1_i2:TRINITY_DN29020_c0_g1_i2; TRINITY_DN29627_c2_g2_i3:TRINITY_DN29627_c2_g2_i3; TRINITY_DN30933_c1_g1_i10:TRINITY_DN30933_c1_g1_i10
ko00430	Taurine and hypotaurine metabolism	1	178	5	1897	0.0724253	0.226329	2.13146	TRINITY_DN26078_c0_g1_i2:TRINITY_DN26078_c0_g1_i2
ko04144	Endocytosis	10	178	77	1897	0.100039	0.283535	1.38407	TRINITY_DN1814_c0_g1_i1:TRINITY_DN1814_c0_g1_i1; TRINITY_DN21117_c0_g1_i1:TRINITY_DN21117_c0_g1_i1; TRINITY_DN21186_c0_g1_i1:TRINITY_DN21186_c0_g1_i1; TRINITY_DN25169_c0_g1_i2:TRINITY_DN25169_c0_g1_i2; TRINITY_DN25371_c1_g1_i1:TRINITY_DN25371_c1_g1_i1; TRINITY_DN25371_c2_g2_i3:TRINITY_DN25371_c2_g2_i3; TRINITY_DN28392_c1_g1_i3:TRINITY_DN28392_c1_g1_i3; TRINITY_DN31930_c0_g2_i4:TRINITY_DN31930_c0_…
ko00860	Porphyrin and chlorophyll metabolism	4	178	27	1897	0.101757	0.283535	1.57886	TRINITY_DN22732_c0_g1_i2:TRINITY_DN22732_c0_g1_i2; TRINITY_DN25988_c0_g1_i2:TRINITY_DN25988_c0_g1_i2; TRINITY_DN32656_c0_g1_i6:TRINITY_DN32656_c0_g1_i6; TRINITY_DN36005_c0_g1_i2:TRINITY_DN36005_c0_g1_i2
ko00903	Limonene and pinene degradation	1	178	6	1897	0.102073	0.283535	1.77622	TRINITY_DN30933_c1_g1_i10:TRINITY_DN30933_c1_g1_i10
ko03018	RNA degradation	4	178	29	1897	0.128895	0.321677	1.46997	TRINITY_DN18416_c0_g1_i1:TRINITY_DN18416_c0_g1_i1; TRINITY_DN26268_c0_g1_i1:TRINITY_DN26268_c0_g1_i1; TRINITY_DN27655_c0_g1_i3:TRINITY_DN27655_c0_g1_i3; TRINITY_DN31939_c0_g1_i4:TRINITY_DN31939_c0_g1_i4
ko00565	Ether lipid metabolism	1	178	7	1897	0.134338	0.321677	1.52247	TRINITY_DN1814_c0_g1_i1:TRINITY_DN1814_c0_g1_i1
ko00590	Arachidonic acid metabolism	1	178	7	1897	0.134338	0.321677	1.52247	TRINITY_DN19781_c0_g1_i1:TRINITY_DN19781_c0_g1_i1
ko00380	Tryptophan metabolism	2	178	14	1897	0.137079	0.321677	1.52247	TRINITY_DN25693_c0_g1_i10:TRINITY_DN25693_c0_g1_i10; TRINITY_DN30933_c1_g1_i10:TRINITY_DN30933_c1_g1_i10
ko00480	Glutathione metabolism	7	178	55	1897	0.137249	0.321677	1.35638	TRINITY_DN25631_c0_g1_i4:TRINITY_DN25631_c0_g1_i4; TRINITY_DN27829_c0_g1_i2:TRINITY_DN27829_c0_g1_i2; TRINITY_DN28198_c1_g1_i2:TRINITY_DN28198_c1_g1_i2; TRINITY_DN28327_c1_g2_i5:TRINITY_DN28327_c1_g2_i5; TRINITY_DN29012_c0_g3_i1:TRINITY_DN29012_c0_g3_i1; TRINITY_DN31802_c0_g1_i8:TRINITY_DN31802_c0_g1_i8; TRINITY_DN34925_c2_g2_i13:TRINITY_DN34925_c2_g2_i13
ko00310	Lysine degradation	2	178	15	1897	0.160127	0.363925	1.42097	TRINITY_DN25693_c0_g1_i10:TRINITY_DN25693_c0_g1_i10; TRINITY_DN30933_c1_g1_i10:TRINITY_DN30933_c1_g1_i10
ko00531	Glycosaminoglycan degradation	1	178	8	1897	0.168476	0.371637	1.33216	TRINITY_DN28169_c0_g1_i3:TRINITY_DN28169_c0_g1_i3
ko00630	Glyoxylate and dicarboxylate metabolism	8	178	68	1897	0.18127	0.379396	1.2538	TRINITY_DN17611_c0_g1_i1:TRINITY_DN17611_c0_g1_i1; TRINITY_DN21628_c0_g1_i1:TRINITY_DN21628_c0_g1_i1; TRINITY_DN25693_c0_g1_i10:TRINITY_DN25693_c0_g1_i10; TRINITY_DN28546_c1_g3_i1:TRINITY_DN28546_c1_g3_i1; TRINITY_DN29956_c0_g1_i2:TRINITY_DN29956_c0_g1_i2; TRINITY_DN30768_c0_g2_i3:TRINITY_DN30768_c0_g2_i3; TRINITY_DN31017_c1_g1_i5:TRINITY_DN31017_c1_g1_i5; TRINITY_DN36410_c0_g1_i2:TRINITY_DN36410…
ko00592	alpha-Linolenic acid metabolism	3	178	24	1897	0.18211	0.379396	1.33216	TRINITY_DN31758_c0_g2_i1:TRINITY_DN31758_c0_g2_i1; TRINITY_DN31952_c0_g2_i17:TRINITY_DN31952_c0_g2_i17; TRINITY_DN34347_c0_g3_i1:TRINITY_DN34347_c0_g3_i1
ko03060	Protein export	3	178	25	1897	0.20197	0.409399	1.27888	TRINITY_DN33508_c0_g1_i3:TRINITY_DN33508_c0_g1_i3; TRINITY_DN33508_c0_g2_i4:TRINITY_DN33508_c0_g2_i4; TRINITY_DN33508_c0_g3_i1:TRINITY_DN33508_c0_g3_i1
ko00250	Alanine, aspartate and glutamate metabolism	5	178	43	1897	0.210542	0.415544	1.23922	TRINITY_DN17611_c0_g1_i1:TRINITY_DN17611_c0_g1_i1; TRINITY_DN25839_c0_g1_i1:TRINITY_DN25839_c0_g1_i1; TRINITY_DN26078_c0_g1_i2:TRINITY_DN26078_c0_g1_i2; TRINITY_DN31017_c1_g1_i5:TRINITY_DN31017_c1_g1_i5; TRINITY_DN33258_c0_g2_i12:TRINITY_DN33258_c0_g2_i12
ko00920	Sulfur metabolism	2	178	18	1897	0.234949	0.440529	1.18414	TRINITY_DN20939_c0_g1_i1:TRINITY_DN20939_c0_g1_i1; TRINITY_DN21734_c0_g2_i1:TRINITY_DN21734_c0_g2_i1
ko00950	Isoquinoline alkaloid biosynthesis	2	178	18	1897	0.234949	0.440529	1.18414	TRINITY_DN32111_c1_g3_i1:TRINITY_DN32111_c1_g3_i1; TRINITY_DN32469_c0_g1_i3:TRINITY_DN32469_c0_g1_i3
ko00460	Cyanoamino acid metabolism	2	178	19	1897	0.261167	0.477744	1.12182	TRINITY_DN27291_c0_g1_i2:TRINITY_DN27291_c0_g1_i2; TRINITY_DN30623_c0_g1_i1:TRINITY_DN30623_c0_g1_i1
ko00511	Other glycan degradation	1	178	11	1897	0.276308	0.481932	0.968846	TRINITY_DN21359_c0_g1_i1:TRINITY_DN21359_c0_g1_i1
ko00600	Sphingolipid metabolism	1	178	11	1897	0.276308	0.481932	0.968846	TRINITY_DN28135_c0_g1_i10:TRINITY_DN28135_c0_g1_i10
ko00052	Galactose metabolism	3	178	31	1897	0.330765	0.563804	1.03135	TRINITY_DN29453_c0_g2_i7:TRINITY_DN29453_c0_g2_i7; TRINITY_DN32314_c0_g1_i1:TRINITY_DN32314_c0_g1_i1; TRINITY_DN33380_c0_g1_i5:TRINITY_DN33380_c0_g1_i5
ko04075	Plant hormone signal transduction	1	178	13	1897	0.348441	0.580734	0.819793	TRINITY_DN30454_c0_g1_i3:TRINITY_DN30454_c0_g1_i3
ko00710	Carbon fixation in photosynthetic organisms	7	178	72	1897	0.361976	0.590178	1.03613	TRINITY_DN23118_c0_g1_i3:TRINITY_DN23118_c0_g1_i3; TRINITY_DN27643_c0_g1_i1:TRINITY_DN27643_c0_g1_i1; TRINITY_DN28316_c2_g1_i3:TRINITY_DN28316_c2_g1_i3; TRINITY_DN29109_c0_g1_i3:TRINITY_DN29109_c0_g1_i3; TRINITY_DN30014_c0_g1_i3:TRINITY_DN30014_c0_g1_i3; TRINITY_DN30768_c0_g2_i3:TRINITY_DN30768_c0_g2_i3; TRINITY_DN30985_c0_g1_i4:TRINITY_DN30985_c0_g1_i4
ko00280	Valine, leucine and isoleucine degradation	3	178	33	1897	0.375285	0.598859	0.968846	TRINITY_DN25693_c0_g1_i10:TRINITY_DN25693_c0_g1_i10; TRINITY_DN28401_c0_g1_i9:TRINITY_DN28401_c0_g1_i9; TRINITY_DN30933_c1_g1_i10:TRINITY_DN30933_c1_g1_i10
ko00561	Glycerolipid metabolism	2	178	24	1897	0.394667	0.616668	0.888109	TRINITY_DN30933_c1_g1_i10:TRINITY_DN30933_c1_g1_i10; TRINITY_DN32160_c0_g1_i2:TRINITY_DN32160_c0_g1_i2
ko00340	Histidine metabolism	1	178	15	1897	0.418059	0.627088	0.710487	TRINITY_DN30933_c1_g1_i10:TRINITY_DN30933_c1_g1_i10
ko00450	Selenocompound metabolism	1	178	15	1897	0.418059	0.627088	0.710487	TRINITY_DN33081_c0_g1_i12:TRINITY_DN33081_c0_g1_i12
ko04146	Peroxisome	4	178	46	1897	0.436195	0.632315	0.926722	TRINITY_DN24730_c0_g1_i2:TRINITY_DN24730_c0_g1_i2; TRINITY_DN30233_c0_g1_i31:TRINITY_DN30233_c0_g1_i31; TRINITY_DN30772_c0_g1_i1:TRINITY_DN30772_c0_g1_i1; TRINITY_DN31017_c1_g1_i5:TRINITY_DN31017_c1_g1_i5
ko00240	Pyrimidine metabolism	3	178	36	1897	0.441464	0.632315	0.888109	TRINITY_DN21981_c0_g2_i1:TRINITY_DN21981_c0_g2_i1; TRINITY_DN25839_c0_g1_i1:TRINITY_DN25839_c0_g1_i1; TRINITY_DN26497_c0_g1_i4:TRINITY_DN26497_c0_g1_i4
ko00410	beta-Alanine metabolism	2	178	26	1897	0.446836	0.632315	0.819793	TRINITY_DN26078_c0_g1_i2:TRINITY_DN26078_c0_g1_i2; TRINITY_DN30933_c1_g1_i10:TRINITY_DN30933_c1_g1_i10
ko00564	Glycerophospholipid metabolism	1	178	17	1897	0.483755	0.665829	0.6269	TRINITY_DN1814_c0_g1_i1:TRINITY_DN1814_c0_g1_i1
ko04145	Phagosome	4	178	49	1897	0.493167	0.665829	0.869984	TRINITY_DN22853_c0_g1_i1:TRINITY_DN22853_c0_g1_i1; TRINITY_DN26427_c0_g1_i2:TRINITY_DN26427_c0_g1_i2; TRINITY_DN31478_c0_g2_i1:TRINITY_DN31478_c0_g2_i1; TRINITY_DN31478_c0_g3_i1:TRINITY_DN31478_c0_g3_i1
ko00071	Fatty acid degradation	2	178	28	1897	0.497152	0.665829	0.761236	TRINITY_DN25693_c0_g1_i10:TRINITY_DN25693_c0_g1_i10; TRINITY_DN30933_c1_g1_i10:TRINITY_DN30933_c1_g1_i10
ko00350	Tyrosine metabolism	2	178	29	1897	0.521447	0.685323	0.734986	TRINITY_DN32111_c1_g3_i1:TRINITY_DN32111_c1_g3_i1; TRINITY_DN32469_c0_g1_i3:TRINITY_DN32469_c0_g1_i3
ko00260	Glycine, serine and threonine metabolism	4	178	51	1897	0.529983	0.685323	0.835867	TRINITY_DN28546_c1_g3_i1:TRINITY_DN28546_c1_g3_i1; TRINITY_DN29825_c0_g1_i3:TRINITY_DN29825_c0_g1_i3; TRINITY_DN31017_c1_g1_i5:TRINITY_DN31017_c1_g1_i5; TRINITY_DN36410_c0_g1_i2:TRINITY_DN36410_c0_g1_i2
ko04130	SNARE interactions in vesicular transport	1	178	19	1897	0.544701	0.692417	0.560911	TRINITY_DN30222_c0_g1_i3:TRINITY_DN30222_c0_g1_i3
ko03040	Spliceosome	7	178	86	1897	0.56735	0.709188	0.867455	TRINITY_DN25169_c0_g1_i2:TRINITY_DN25169_c0_g1_i2; TRINITY_DN25371_c1_g1_i1:TRINITY_DN25371_c1_g1_i1; TRINITY_DN25371_c2_g2_i3:TRINITY_DN25371_c2_g2_i3; TRINITY_DN28392_c1_g1_i3:TRINITY_DN28392_c1_g1_i3; TRINITY_DN30587_c0_g1_i10:TRINITY_DN30587_c0_g1_i10; TRINITY_DN30931_c0_g1_i4:TRINITY_DN30931_c0_g1_i4; TRINITY_DN31930_c0_g2_i4:TRINITY_DN31930_c0_g2_i4
ko00195	Photosynthesis	3	178	45	1897	0.622479	0.765342	0.710487	TRINITY_DN21115_c0_g1_i2:TRINITY_DN21115_c0_g1_i2; TRINITY_DN29880_c0_g1_i2:TRINITY_DN29880_c0_g1_i2; TRINITY_DN30958_c0_g1_i1:TRINITY_DN30958_c0_g1_i1
ko00330	Arginine and proline metabolism	1	178	24	1897	0.674307	0.815695	0.444054	TRINITY_DN30933_c1_g1_i10:TRINITY_DN30933_c1_g1_i10
ko00051	Fructose and mannose metabolism	2	178	37	1897	0.690108	0.821557	0.57607	TRINITY_DN28316_c2_g1_i3:TRINITY_DN28316_c2_g1_i3; TRINITY_DN30985_c0_g1_i4:TRINITY_DN30985_c0_g1_i4
ko00220	Arginine biosynthesis	1	178	26	1897	0.717131	0.83146	0.409896	TRINITY_DN17611_c0_g1_i1:TRINITY_DN17611_c0_g1_i1
ko00020	Citrate cycle (TCA cycle)	3	178	51	1897	0.720599	0.83146	0.6269	TRINITY_DN27504_c1_g2_i3:TRINITY_DN27504_c1_g2_i3; TRINITY_DN30768_c0_g2_i3:TRINITY_DN30768_c0_g2_i3; TRINITY_DN32944_c0_g1_i2:TRINITY_DN32944_c0_g1_i2
ko00640	Propanoate metabolism	1	178	28	1897	0.755149	0.858124	0.380618	TRINITY_DN25693_c0_g1_i10:TRINITY_DN25693_c0_g1_i10
ko00030	Pentose phosphate pathway	2	178	43	1897	0.784521	0.878196	0.495689	TRINITY_DN28316_c2_g1_i3:TRINITY_DN28316_c2_g1_i3; TRINITY_DN30985_c0_g1_i4:TRINITY_DN30985_c0_g1_i4
ko00620	Pyruvate metabolism	4	178	78	1897	0.872168	0.96195	0.546528	TRINITY_DN25693_c0_g1_i10:TRINITY_DN25693_c0_g1_i10; TRINITY_DN29109_c0_g1_i3:TRINITY_DN29109_c0_g1_i3; TRINITY_DN30768_c0_g2_i3:TRINITY_DN30768_c0_g2_i3; TRINITY_DN30933_c1_g1_i10:TRINITY_DN30933_c1_g1_i10
ko03015	mRNA surveillance pathway	1	178	40	1897	0.902557	0.98104	0.266433	TRINITY_DN26268_c0_g1_i1:TRINITY_DN26268_c0_g1_i1
ko00970	Aminoacyl-tRNA biosynthesis	1	178	49	1897	0.953378	0.995036	0.217496	TRINITY_DN33081_c0_g1_i12:TRINITY_DN33081_c0_g1_i12
ko00270	Cysteine and methionine metabolism	1	178	53	1897	0.966721	0.995036	0.201081	TRINITY_DN30768_c0_g2_i3:TRINITY_DN30768_c0_g2_i3
ko03013	RNA transport	3	178	86	1897	0.968837	0.995036	0.371766	TRINITY_DN22757_c0_g1_i1:TRINITY_DN22757_c0_g1_i1; TRINITY_DN26268_c0_g1_i1:TRINITY_DN26268_c0_g1_i1; TRINITY_DN30997_c0_g1_i1:TRINITY_DN30997_c0_g1_i1
ko00010	Glycolysis / Gluconeogenesis	3	178	92	1897	0.979743	0.995036	0.347521	TRINITY_DN28316_c2_g1_i3:TRINITY_DN28316_c2_g1_i3; TRINITY_DN30933_c1_g1_i10:TRINITY_DN30933_c1_g1_i10; TRINITY_DN30985_c0_g1_i4:TRINITY_DN30985_c0_g1_i4
ko00230	Purine metabolism	1	178	60	1897	0.981769	0.995036	0.177622	TRINITY_DN21981_c0_g2_i1:TRINITY_DN21981_c0_g2_i1
ko03010	Ribosome	2	178	179	1897	0.999998	0.999998	0.119076	TRINITY_DN9409_c0_g1_i1:TRINITY_DN9409_c0_g1_i1; TRINITY_DN9448_c0_g1_i1:TRINITY_DN9448_c0_g1_i1

## Sheet: enrichment-kegg-single-protein-
id	term	ListHits	ListTotal	PopHits	PopTotal	pval	padj	Enrichment_score	Gene
ko00196	Photosynthesis - antenna proteins	1	10	19	1897	0.00407867	0.0268049	9.98421	TRINITY_DN40930_c0_g1_i1:TRINITY_DN40930_c0_g1_i1
ko00040	Pentose and glucuronate interconversions	1	10	24	1897	0.00649093	0.0268049	7.90417	TRINITY_DN29946_c0_g2_i2:TRINITY_DN29946_c0_g2_i2
ko00190	Oxidative phosphorylation	2	10	87	1897	0.00884834	0.0268049	4.36092	TRINITY_DN38101_c0_g1_i1:TRINITY_DN38101_c0_g1_i1; TRINITY_DN7126_c0_g1_i2:TRINITY_DN7126_c0_g1_i2
ko00900	Terpenoid backbone biosynthesis	1	10	31	1897	0.010722	0.0268049	6.11935	TRINITY_DN36768_c0_g5_i1:TRINITY_DN36768_c0_g5_i1
ko04146	Peroxisome	1	10	46	1897	0.022876	0.0429555	4.12391	TRINITY_DN36768_c0_g5_i1:TRINITY_DN36768_c0_g5_i1
ko04145	Phagosome	1	10	49	1897	0.0257733	0.0429555	3.87143	TRINITY_DN12322_c0_g1_i2:TRINITY_DN12322_c0_g1_i2
ko00940	Phenylpropanoid biosynthesis	1	10	61	1897	0.0387707	0.0553867	3.10984	TRINITY_DN20026_c0_g1_i1:TRINITY_DN20026_c0_g1_i1
ko00520	Amino sugar and nucleotide sugar metabolism	1	10	72	1897	0.0524962	0.0583291	2.63472	TRINITY_DN30362_c0_g1_i2:TRINITY_DN30362_c0_g1_i2
ko00710	Carbon fixation in photosynthetic organisms	1	10	72	1897	0.0524962	0.0583291	2.63472	TRINITY_DN9917_c1_g1_i1:TRINITY_DN9917_c1_g1_i1
ko03013	RNA transport	1	10	86	1897	0.072159	0.072159	2.20581	TRINITY_DN18936_c0_g1_i3:TRINITY_DN18936_c0_g1_i3
